# Supplementary material for: Chemoenzymatic labeling of DNA methylation patterns for single-molecule epigenetic mapping
Source: Nucleic Acids Res. 2022 Jun 3;50(16):e92. doi: 10.1093/nar/gkac460 (PMC9458417; doi:10.1093/nar/gkac460)
Supplement: gkac460_Supplemental_Files [file gkac460_supplemental_files.zip]

Archive with 7 entries (7 files):
- Final Suporting information file.docx
- Supplementary files.docx
- supp_file 5_24nt siRNA, miRNA precursor loci and TAS loci in A. thaliana.xlsx
- supp_file_2_optical mapping intensity healthy sample.xlsx
- supp_file_3_optical mapping intensity CLL sample.xlsx
- supp_file_4_comparison between non methylation CpG sites in optical mapping vs. bisulfite.xlsx
- supp_file_6_AllGenesPlusNew.xlsx
