# Supplementary material for: Chemoenzymatic labeling of DNA methylation patterns for single-molecule epigenetic mapping
Source: Nucleic Acids Res. 2022 Jun 3;50(16):e92. doi: 10.1093/nar/gkac460 (PMC9458417; doi:10.1093/nar/gkac460)
Supplement: gkac460_Supplemental_Files [file gkac460_supplemental_files.zip › supp_file 5_24nt siRNA, miRNA precursor loci and TAS loci in A. thaliana.xlsx]

## Sheet: a.pol-iv_dep_24nt_siRNA_loci
Supplementary file 5a. Pol-iv-dependent 24nt siRNA loci 40
Chromosome	Start	End	Cluster ID
1	8	1045	Merged-1-558-5
1	18038	18807	Merged-1-18379-3
1	44557	44996	Merged-1-44789-3
1	55659	56679	Merged-1-56223-5
1	76755	77535	Merged-1-77146-4
1	193358	193658	Merged-1-193559-3
1	213478	213890	Merged-1-213703-3
1	238166	239312	Merged-1-238782-3
1	255752	256286	Merged-1-256019-3
1	257691	258686	Merged-1-258127-4
1	291782	292768	Merged-1-292264-3
1	372379	372754	Merged-1-372531-3
1	423074	423366	Merged-1-423232-3
1	423467	424334	Merged-1-423898-7
1	431225	434116	Merged-1-432541-6
1	446430	447508	Merged-1-446964-3
1	447775	448451	Merged-1-448075-3
1	499388	499694	Merged-1-499568-3
1	499883	500258	Merged-1-500041-3
1	500352	500723	Merged-1-500485-3
1	512587	513209	Merged-1-512914-3
1	540398	540988	Merged-1-540720-3
1	549560	550924	Merged-1-550124-6
1	612535	612826	Merged-1-612715-3
1	634177	634575	Merged-1-634372-3
1	641139	641203	Merged-1-641171-3
1	670532	670980	Merged-1-670755-3
1	696534	696836	Merged-1-696689-3
1	697291	697520	Merged-1-697398-3
1	758510	758860	Merged-1-758684-3
1	758989	759243	Merged-1-759109-3
1	759787	760525	Merged-1-760129-3
1	781008	781190	Merged-1-781111-3
1	781349	782265	Merged-1-781764-4
1	789448	789833	Merged-1-789615-3
1	792349	792480	Merged-1-792411-3
1	822237	822409	Merged-1-822306-3
1	888698	889310	Merged-1-889022-3
1	889414	889567	Merged-1-889483-3
1	944176	944457	Merged-1-944316-3
1	958607	959260	Merged-1-958913-3
1	1160213	1160586	Merged-1-1160358-3
1	1184631	1185209	Merged-1-1184902-3
1	1194295	1195340	Merged-1-1194829-5
1	1249740	1250962	Merged-1-1250311-7
1	1275826	1276322	Merged-1-1276102-3
1	1286725	1287027	Merged-1-1286900-3
1	1289031	1289305	Merged-1-1289137-3
1	1289421	1289500	Merged-1-1289450-3
1	1430206	1431150	Merged-1-1430659-3
1	1441469	1444572	Merged-1-1443180-4
1	1445092	1446456	Merged-1-1445772-3
1	1476325	1476784	Merged-1-1476555-3
1	1522765	1523024	Merged-1-1522916-3
1	1591842	1593468	Merged-1-1592802-6
1	1598221	1598764	Merged-1-1598446-3
1	1613204	1614779	Merged-1-1614083-5
1	1617532	1618013	Merged-1-1617781-3
1	1705943	1706125	Merged-1-1706032-3
1	1728688	1729332	Merged-1-1729014-3
1	1875496	1876766	Merged-1-1876157-3
1	1881880	1882308	Merged-1-1882098-3
1	1974922	1975626	Merged-1-1975289-3
1	1975836	1976591	Merged-1-1976147-3
1	2157043	2158102	Merged-1-2157531-3
1	2189209	2189647	Merged-1-2189418-3
1	2233769	2234371	Merged-1-2234086-4
1	2340094	2340500	Merged-1-2340315-3
1	2415134	2416027	Merged-1-2415628-3
1	2472760	2473350	Merged-1-2473078-3
1	2531382	2532475	Merged-1-2531931-4
1	2532604	2534939	Merged-1-2533390-5
1	2587138	2588408	Merged-1-2587764-5
1	2657346	2657950	Merged-1-2657652-3
1	2788288	2789388	Merged-1-2788866-4
1	2789936	2796141	Merged-1-2793471-16
1	2796249	2798700	Merged-1-2797308-5
1	2798795	2800779	Merged-1-2799779-3
1	2986331	2986906	Merged-1-2986620-3
1	2993273	2993900	Merged-1-2993633-3
1	3023400	3024491	Merged-1-3023892-4
1	3063507	3063664	Merged-1-3063591-3
1	3073390	3074144	Merged-1-3073646-3
1	3251219	3251509	Merged-1-3251364-3
1	3342938	3343261	Merged-1-3343067-3
1	3343737	3345623	Merged-1-3344389-6
1	3360411	3361358	Merged-1-3360893-3
1	3361980	3362318	Merged-1-3362191-3
1	3412924	3413251	Merged-1-3413084-3
1	3414030	3414269	Merged-1-3414150-3
1	3427854	3428215	Merged-1-3428030-3
1	3497642	3498373	Merged-1-3498017-4
1	3498750	3499001	Merged-1-3498912-3
1	3546726	3547403	Merged-1-3547034-3
1	3547589	3547815	Merged-1-3547702-3
1	3551552	3551700	Merged-1-3551639-3
1	3551961	3552179	Merged-1-3552061-3
1	3572846	3573273	Merged-1-3573089-3
1	3730197	3730356	Merged-1-3730275-3
1	3762109	3762564	Merged-1-3762266-3
1	3762701	3763084	Merged-1-3762884-3
1	3771611	3771827	Merged-1-3771742-3
1	3780721	3785222	Merged-1-3782993-6
1	3785343	3785865	Merged-1-3785568-3
1	3825767	3827752	Merged-1-3826703-6
1	3892082	3892463	Merged-1-3892289-3
1	3892661	3893333	Merged-1-3893005-3
1	3893943	3894570	Merged-1-3894256-3
1	3897947	3899128	Merged-1-3898562-5
1	3899307	3900250	Merged-1-3899829-3
1	3919979	3920233	Merged-1-3920092-3
1	3925571	3926022	Merged-1-3925772-3
1	3926130	3926981	Merged-1-3926572-3
1	3932865	3933538	Merged-1-3933183-3
1	3979790	3981055	Merged-1-3980483-6
1	4061376	4062001	Merged-1-4061683-3
1	4067889	4068350	Merged-1-4068138-3
1	4068400	4069512	Merged-1-4068945-3
1	4093161	4094532	Merged-1-4093885-6
1	4109979	4111314	Merged-1-4110670-4
1	4111499	4113005	Merged-1-4112420-7
1	4209167	4209682	Merged-1-4209429-3
1	4292867	4293460	Merged-1-4293169-3
1	4329778	4332997	Merged-1-4331206-7
1	4333101	4334472	Merged-1-4333838-4
1	4405886	4407182	Merged-1-4406572-4
1	4407287	4409006	Merged-1-4408063-5
1	4409092	4409904	Merged-1-4409469-3
1	4410418	4411320	Merged-1-4410928-3
1	4415568	4416088	Merged-1-4415812-3
1	4439714	4440100	Merged-1-4439917-3
1	4493776	4494623	Merged-1-4494154-3
1	4505377	4507122	Merged-1-4506264-3
1	4525035	4525579	Merged-1-4525295-4
1	4582922	4583561	Merged-1-4583348-3
1	4596912	4597410	Merged-1-4597163-4
1	4618911	4619806	Merged-1-4619362-3
1	4619953	4621812	Merged-1-4620837-3
1	4658154	4658529	Merged-1-4658333-3
1	4682409	4684099	Merged-1-4683302-6
1	4684223	4684822	Merged-1-4684521-3
1	4685317	4686225	Merged-1-4685891-3
1	4705279	4705656	Merged-1-4705411-3
1	4707233	4707954	Merged-1-4707554-3
1	4708226	4708897	Merged-1-4708510-3
1	4719816	4721766	Merged-1-4720743-5
1	4738414	4739603	Merged-1-4739033-3
1	4770114	4770805	Merged-1-4770477-3
1	4785978	4786312	Merged-1-4786175-3
1	4786481	4786722	Merged-1-4786593-3
1	4786818	4787303	Merged-1-4787039-3
1	4831098	4831704	Merged-1-4831419-3
1	4860321	4860633	Merged-1-4860465-3
1	4896501	4896816	Merged-1-4896677-3
1	4966097	4967600	Merged-1-4966790-3
1	4992659	4993357	Merged-1-4992992-3
1	5055994	5056420	Merged-1-5056204-3
1	5098285	5101336	Merged-1-5099802-4
1	5101765	5102135	Merged-1-5101957-3
1	5171811	5172075	Merged-1-5171949-3
1	5285111	5285399	Merged-1-5285259-3
1	5353541	5353876	Merged-1-5353645-3
1	5356684	5357166	Merged-1-5356937-3
1	5359045	5359266	Merged-1-5359130-3
1	5378281	5378439	Merged-1-5378344-3
1	5389623	5390022	Merged-1-5389800-3
1	5391278	5391663	Merged-1-5391511-3
1	5392416	5392777	Merged-1-5392581-3
1	5395074	5395848	Merged-1-5395448-3
1	5436906	5437174	Merged-1-5437038-3
1	5531254	5531922	Merged-1-5531574-3
1	5657451	5657656	Merged-1-5657538-3
1	5657825	5659273	Merged-1-5658715-6
1	5679053	5680913	Merged-1-5679880-5
1	5680993	5681891	Merged-1-5681528-3
1	5691762	5696793	Merged-1-5694025-8
1	5699904	5700696	Merged-1-5700302-3
1	5700901	5701264	Merged-1-5701083-3
1	5701499	5702164	Merged-1-5701821-4
1	5798813	5799613	Merged-1-5799197-4
1	5862940	5863517	Merged-1-5863233-4
1	5866691	5867314	Merged-1-5866978-3
1	5899022	5899921	Merged-1-5899459-3
1	5911667	5914527	Merged-1-5913079-8
1	5915050	5916500	Merged-1-5915924-3
1	5958611	5959652	Merged-1-5959154-3
1	5965402	5967009	Merged-1-5966369-5
1	5970487	5973209	Merged-1-5971832-3
1	5974813	5975845	Merged-1-5975270-4
1	6009370	6011070	Merged-1-6010300-4
1	6011219	6014445	Merged-1-6012760-10
1	6074805	6074986	Merged-1-6074898-3
1	6102706	6102863	Merged-1-6102782-3
1	6140422	6141696	Merged-1-6141058-5
1	6156434	6158939	Merged-1-6157883-4
1	6173303	6173646	Merged-1-6173495-3
1	6197238	6198215	Merged-1-6197710-3
1	6198373	6198801	Merged-1-6198532-3
1	6210876	6212088	Merged-1-6211451-3
1	6233764	6234270	Merged-1-6234062-3
1	6234623	6234694	Merged-1-6234661-3
1	6234935	6235227	Merged-1-6235070-3
1	6235714	6236676	Merged-1-6236229-5
1	6236704	6237756	Merged-1-6237150-5
1	6262786	6263358	Merged-1-6263148-3
1	6273470	6274646	Merged-1-6274017-3
1	6274789	6276601	Merged-1-6275710-5
1	6302488	6303153	Merged-1-6302845-3
1	6379314	6380111	Merged-1-6379699-3
1	6380488	6381122	Merged-1-6380680-3
1	6403078	6404011	Merged-1-6403539-3
1	6404423	6405081	Merged-1-6404768-3
1	6426259	6426690	Merged-1-6426431-3
1	6454619	6454941	Merged-1-6454767-3
1	6455142	6456067	Merged-1-6455640-3
1	6470279	6471150	Merged-1-6470730-5
1	6472633	6473368	Merged-1-6473029-3
1	6514428	6514668	Merged-1-6514548-3
1	6515023	6515336	Merged-1-6515180-3
1	6538335	6538833	Merged-1-6538580-3
1	6539626	6543540	Merged-1-6541753-7
1	6573810	6574829	Merged-1-6574311-6
1	6574947	6575572	Merged-1-6575256-3
1	6587959	6588981	Merged-1-6588528-5
1	6589107	6592802	Merged-1-6590810-4
1	6592943	6593675	Merged-1-6593273-4
1	6615287	6615723	Merged-1-6615505-3
1	6640279	6641066	Merged-1-6640800-3
1	6657119	6659813	Merged-1-6658369-7
1	6659952	6660536	Merged-1-6660212-4
1	6704073	6704865	Merged-1-6704435-3
1	6705465	6709821	Merged-1-6707628-10
1	6715141	6715594	Merged-1-6715378-3
1	6717894	6718229	Merged-1-6718047-3
1	6720687	6721069	Merged-1-6720907-3
1	6722821	6723404	Merged-1-6723090-3
1	6736677	6737198	Merged-1-6737004-3
1	6742860	6744217	Merged-1-6743581-4
1	6756244	6756869	Merged-1-6756611-3
1	6758496	6759933	Merged-1-6759290-5
1	6770568	6770722	Merged-1-6770645-3
1	6905937	6906568	Merged-1-6906292-3
1	6947453	6947963	Merged-1-6947721-3
1	6948072	6948527	Merged-1-6948355-3
1	7023452	7024649	Merged-1-7023974-5
1	7026032	7027703	Merged-1-7026861-3
1	7035863	7036344	Merged-1-7036097-3
1	7036975	7037264	Merged-1-7037101-3
1	7051718	7052091	Merged-1-7051912-3
1	7065201	7065869	Merged-1-7065534-3
1	7066022	7075883	Merged-1-7071317-11
1	7076783	7076869	Merged-1-7076811-3
1	7077728	7078174	Merged-1-7077899-3
1	7132575	7133007	Merged-1-7132811-3
1	7138125	7138949	Merged-1-7138550-3
1	7227653	7228166	Merged-1-7227911-3
1	7241065	7241625	Merged-1-7241344-4
1	7251789	7252218	Merged-1-7251953-3
1	7254883	7255649	Merged-1-7255277-3
1	7255888	7257490	Merged-1-7256548-5
1	7281637	7281882	Merged-1-7281793-3
1	7282050	7282358	Merged-1-7282236-3
1	7282564	7283157	Merged-1-7282757-3
1	7283334	7283988	Merged-1-7283665-3
1	7313030	7313255	Merged-1-7313150-3
1	7344271	7344577	Merged-1-7344453-3
1	7352847	7360824	Merged-1-7356836-14
1	7360920	7361969	Merged-1-7361495-3
1	7362112	7363658	Merged-1-7362831-5
1	7364019	7365230	Merged-1-7364756-5
1	7365683	7366009	Merged-1-7365854-3
1	7392256	7392834	Merged-1-7392528-3
1	7392942	7393565	Merged-1-7393201-3
1	7394311	7394741	Merged-1-7394572-3
1	7430221	7432444	Merged-1-7431362-4
1	7505009	7505876	Merged-1-7505429-3
1	7506356	7506793	Merged-1-7506573-3
1	7521802	7522513	Merged-1-7522161-3
1	7528060	7528486	Merged-1-7528184-3
1	7541113	7541428	Merged-1-7541301-3
1	7604744	7605126	Merged-1-7604932-3
1	7665237	7665928	Merged-1-7665599-4
1	7710199	7711897	Merged-1-7711068-3
1	7712072	7712594	Merged-1-7712317-3
1	7714602	7715192	Merged-1-7714907-3
1	7717227	7719575	Merged-1-7718468-4
1	7719676	7721361	Merged-1-7720626-5
1	7721451	7722705	Merged-1-7722056-5
1	7725241	7725909	Merged-1-7725588-3
1	7729936	7729986	Merged-1-7729960-3
1	7745802	7747271	Merged-1-7746473-5
1	7747359	7748351	Merged-1-7747859-3
1	7761007	7762172	Merged-1-7761594-3
1	7764824	7765046	Merged-1-7764932-3
1	7765932	7766667	Merged-1-7766363-3
1	7783164	7783774	Merged-1-7783494-3
1	7783887	7784370	Merged-1-7784080-3
1	7786928	7787879	Merged-1-7787402-3
1	7808375	7809437	Merged-1-7808917-3
1	7809533	7809838	Merged-1-7809646-3
1	7810058	7810385	Merged-1-7810228-3
1	7810746	7811639	Merged-1-7811211-3
1	7833491	7833872	Merged-1-7833636-3
1	7834053	7834227	Merged-1-7834152-3
1	7851813	7852498	Merged-1-7852130-3
1	7935604	7935823	Merged-1-7935733-3
1	7936498	7936995	Merged-1-7936765-3
1	7960060	7961389	Merged-1-7960666-3
1	7969557	7971937	Merged-1-7970540-4
1	7972052	7974249	Merged-1-7973021-4
1	7975852	7976318	Merged-1-7976085-3
1	7985026	7985369	Merged-1-7985219-3
1	7985533	7986172	Merged-1-7985881-3
1	8016208	8016603	Merged-1-8016472-3
1	8035878	8036222	Merged-1-8036031-3
1	8043898	8044305	Merged-1-8044106-3
1	8052788	8054096	Merged-1-8053483-3
1	8115238	8116258	Merged-1-8115774-4
1	8116452	8116827	Merged-1-8116603-3
1	8154179	8154554	Merged-1-8154328-3
1	8159802	8161375	Merged-1-8160764-4
1	8169398	8170139	Merged-1-8169882-3
1	8189872	8190663	Merged-1-8190242-4
1	8201256	8201667	Merged-1-8201423-3
1	8204604	8205812	Merged-1-8205158-3
1	8235832	8236441	Merged-1-8236149-6
1	8236560	8237332	Merged-1-8236991-3
1	8237558	8239514	Merged-1-8238572-6
1	8252488	8252798	Merged-1-8252604-3
1	8254726	8255091	Merged-1-8254912-3
1	8266813	8267778	Merged-1-8267284-5
1	8272374	8272766	Merged-1-8272552-3
1	8275957	8276574	Merged-1-8276246-3
1	8277096	8279081	Merged-1-8277907-5
1	8282531	8283876	Merged-1-8283210-3
1	8289770	8290015	Merged-1-8289889-3
1	8290149	8290740	Merged-1-8290477-3
1	8319547	8320485	Merged-1-8320015-3
1	8374843	8375254	Merged-1-8375052-3
1	8388746	8391453	Merged-1-8390006-4
1	8392161	8392640	Merged-1-8392359-3
1	8408536	8409450	Merged-1-8409107-3
1	8418713	8418996	Merged-1-8418867-3
1	8419248	8419946	Merged-1-8419586-3
1	8453360	8455197	Merged-1-8454179-4
1	8455322	8461811	Merged-1-8458934-10
1	8471858	8472061	Merged-1-8471994-3
1	8473273	8473462	Merged-1-8473366-3
1	8474767	8476474	Merged-1-8475634-5
1	8488264	8489316	Merged-1-8488808-3
1	8489429	8489717	Merged-1-8489574-3
1	8490179	8490528	Merged-1-8490347-3
1	8490625	8491925	Merged-1-8491238-4
1	8491966	8492802	Merged-1-8492402-3
1	8495025	8495472	Merged-1-8495298-3
1	8512884	8514205	Merged-1-8513527-3
1	8515286	8515701	Merged-1-8515484-3
1	8538620	8538971	Merged-1-8538795-3
1	8539433	8539774	Merged-1-8539617-3
1	8543759	8544049	Merged-1-8543912-3
1	8573285	8573770	Merged-1-8573430-3
1	8576998	8578161	Merged-1-8577516-6
1	8590797	8591652	Merged-1-8591183-3
1	8621550	8622545	Merged-1-8621967-3
1	8622754	8623741	Merged-1-8623193-4
1	8643792	8644474	Merged-1-8644195-4
1	8644654	8647554	Merged-1-8646383-6
1	8647935	8649323	Merged-1-8648643-5
1	8649427	8650055	Merged-1-8649626-3
1	8656118	8656241	Merged-1-8656162-3
1	8661244	8661451	Merged-1-8661358-3
1	8672538	8673505	Merged-1-8673053-3
1	8673606	8674606	Merged-1-8674060-3
1	8681819	8682139	Merged-1-8681975-3
1	8690305	8690570	Merged-1-8690417-3
1	8690828	8691302	Merged-1-8691085-3
1	8691602	8692069	Merged-1-8691759-3
1	8723228	8723477	Merged-1-8723355-3
1	8728634	8733771	Merged-1-8730647-6
1	8738633	8738970	Merged-1-8738793-4
1	8741191	8741585	Merged-1-8741390-3
1	8765586	8767468	Merged-1-8766356-4
1	8771643	8775900	Merged-1-8774073-6
1	8778099	8781872	Merged-1-8779946-5
1	8786020	8794808	Merged-1-8789528-9
1	8794918	8797150	Merged-1-8795704-5
1	8797558	8798386	Merged-1-8798043-3
1	8800612	8802361	Merged-1-8801496-3
1	8802494	8804392	Merged-1-8803458-4
1	8808520	8812768	Merged-1-8810695-8
1	8815000	8816991	Merged-1-8815899-3
1	8817117	8818800	Merged-1-8817901-5
1	8822921	8827149	Merged-1-8825312-7
1	8829401	8831092	Merged-1-8830224-3
1	8831250	8833117	Merged-1-8832230-3
1	8837388	8837958	Merged-1-8837664-3
1	8869423	8871112	Merged-1-8870186-3
1	8927543	8933329	Merged-1-8930193-8
1	8935949	8936599	Merged-1-8936284-3
1	9001093	9001214	Merged-1-9001162-3
1	9004763	9006129	Merged-1-9005371-6
1	9006206	9011426	Merged-1-9008104-12
1	9012311	9015756	Merged-1-9014060-9
1	9017826	9018810	Merged-1-9018344-3
1	9019304	9019647	Merged-1-9019454-3
1	9062165	9062604	Merged-1-9062368-3
1	9077529	9077994	Merged-1-9077772-3
1	9106047	9106485	Merged-1-9106275-3
1	9126198	9126604	Merged-1-9126409-3
1	9126757	9127598	Merged-1-9127147-3
1	9135535	9136397	Merged-1-9135962-6
1	9136608	9137324	Merged-1-9136964-3
1	9137690	9138378	Merged-1-9138036-4
1	9174272	9174726	Merged-1-9174469-3
1	9174904	9175723	Merged-1-9175426-3
1	9175917	9177958	Merged-1-9176803-6
1	9187731	9188283	Merged-1-9188007-3
1	9188426	9189185	Merged-1-9188820-3
1	9201554	9201754	Merged-1-9201638-3
1	9203989	9204212	Merged-1-9204099-3
1	9204405	9204872	Merged-1-9204603-3
1	9204998	9205565	Merged-1-9205284-3
1	9235995	9236643	Merged-1-9236239-3
1	9304728	9305855	Merged-1-9305290-3
1	9353811	9354317	Merged-1-9354100-3
1	9357867	9358039	Merged-1-9357946-3
1	9367397	9373794	Merged-1-9370233-10
1	9384041	9384488	Merged-1-9384259-3
1	9412378	9412480	Merged-1-9412430-3
1	9418029	9418386	Merged-1-9418193-3
1	9547859	9548628	Merged-1-9548177-5
1	9550951	9551098	Merged-1-9551002-3
1	9564483	9565208	Merged-1-9564841-3
1	9572309	9573482	Merged-1-9572990-6
1	9573684	9573934	Merged-1-9573836-3
1	9574175	9579309	Merged-1-9577061-10
1	9579420	9582590	Merged-1-9580697-7
1	9582868	9583962	Merged-1-9583524-4
1	9585504	9586048	Merged-1-9585788-3
1	9586898	9587685	Merged-1-9587295-3
1	9626593	9627270	Merged-1-9626943-3
1	9629634	9631122	Merged-1-9630429-3
1	9676312	9677574	Merged-1-9676989-3
1	9677679	9678347	Merged-1-9678008-3
1	9678471	9680337	Merged-1-9679215-5
1	9680396	9683760	Merged-1-9681890-8
1	9683805	9691376	Merged-1-9687319-17
1	9706256	9708748	Merged-1-9707483-6
1	9746422	9746649	Merged-1-9746521-3
1	9754417	9757704	Merged-1-9755942-3
1	9758969	9759499	Merged-1-9759294-3
1	9759614	9760241	Merged-1-9759926-3
1	9762479	9762947	Merged-1-9762702-3
1	9778245	9778645	Merged-1-9778460-3
1	9811530	9812421	Merged-1-9812033-3
1	9816587	9817188	Merged-1-9816937-3
1	9817455	9817766	Merged-1-9817614-3
1	9829243	9829617	Merged-1-9829399-3
1	9837128	9837842	Merged-1-9837360-3
1	9852700	9853669	Merged-1-9853141-5
1	9862902	9863362	Merged-1-9863095-3
1	9865593	9865662	Merged-1-9865625-3
1	9866384	9866728	Merged-1-9866569-3
1	9879602	9880009	Merged-1-9879817-3
1	9883886	9884146	Merged-1-9884021-3
1	9900712	9900968	Merged-1-9900840-3
1	9901645	9901925	Merged-1-9901792-3
1	9903395	9904101	Merged-1-9903813-3
1	9908486	9909749	Merged-1-9909227-6
1	9915195	9916630	Merged-1-9915974-5
1	9918970	9919368	Merged-1-9919215-3
1	9925027	9926196	Merged-1-9925645-5
1	9926751	9927027	Merged-1-9926883-3
1	9939298	9939731	Merged-1-9939513-3
1	9957210	9957734	Merged-1-9957376-3
1	9958467	9958930	Merged-1-9958698-3
1	10008322	10008837	Merged-1-10008603-3
1	10013130	10013519	Merged-1-10013321-3
1	10021370	10021697	Merged-1-10021501-3
1	10021806	10023748	Merged-1-10022679-5
1	10060722	10060934	Merged-1-10060824-3
1	10114669	10115013	Merged-1-10114866-3
1	10144536	10145124	Merged-1-10144891-3
1	10152537	10154770	Merged-1-10153685-3
1	10155918	10156917	Merged-1-10156408-3
1	10158914	10159632	Merged-1-10159313-3
1	10160910	10161132	Merged-1-10161014-3
1	10196527	10197946	Merged-1-10197300-4
1	10206689	10206804	Merged-1-10206745-3
1	10206919	10207159	Merged-1-10207014-3
1	10221041	10221303	Merged-1-10221198-3
1	10239891	10240212	Merged-1-10240041-3
1	10315373	10315738	Merged-1-10315516-3
1	10346972	10349531	Merged-1-10348245-5
1	10356903	10363398	Merged-1-10359561-7
1	10382975	10384559	Merged-1-10383795-3
1	10421239	10421816	Merged-1-10421491-3
1	10443939	10444203	Merged-1-10444040-3
1	10490561	10491137	Merged-1-10490815-3
1	10497451	10498049	Merged-1-10497709-3
1	10506497	10507343	Merged-1-10506923-3
1	10512731	10513033	Merged-1-10512863-3
1	10523564	10523802	Merged-1-10523679-3
1	10524646	10524911	Merged-1-10524793-3
1	10526070	10527175	Merged-1-10526565-4
1	10527942	10528958	Merged-1-10528536-4
1	10531888	10534133	Merged-1-10532919-6
1	10534239	10534949	Merged-1-10534647-3
1	10554383	10554650	Merged-1-10554536-3
1	10568061	10568435	Merged-1-10568259-3
1	10568560	10569221	Merged-1-10568836-3
1	10570064	10570439	Merged-1-10570239-3
1	10591385	10592400	Merged-1-10591774-4
1	10593159	10593789	Merged-1-10593433-3
1	10597915	10598364	Merged-1-10598108-3
1	10602613	10604030	Merged-1-10603264-5
1	10604203	10605312	Merged-1-10604708-4
1	10623815	10624372	Merged-1-10624107-3
1	10652507	10653077	Merged-1-10652760-3
1	10654434	10654565	Merged-1-10654514-3
1	10659145	10659451	Merged-1-10659295-3
1	10659635	10661641	Merged-1-10660758-5
1	10662012	10662539	Merged-1-10662277-3
1	10696646	10701617	Merged-1-10699150-4
1	10702544	10703087	Merged-1-10702771-3
1	10723534	10725187	Merged-1-10724474-6
1	10775641	10777740	Merged-1-10776643-3
1	10778683	10778804	Merged-1-10778727-3
1	10801273	10801540	Merged-1-10801408-3
1	10802435	10803399	Merged-1-10802907-3
1	10814147	10814595	Merged-1-10814397-3
1	10852761	10853244	Merged-1-10852985-3
1	10866957	10867513	Merged-1-10867273-3
1	10880865	10880978	Merged-1-10880932-3
1	10913576	10914063	Merged-1-10913808-3
1	10915023	10916444	Merged-1-10915735-5
1	10920726	10921256	Merged-1-10920896-3
1	10922332	10923077	Merged-1-10922570-3
1	10923459	10924291	Merged-1-10923882-3
1	10924399	10925002	Merged-1-10924722-3
1	10929293	10931518	Merged-1-10930328-7
1	10931816	10932542	Merged-1-10932179-3
1	10964536	10966318	Merged-1-10965362-7
1	11006016	11006794	Merged-1-11006392-3
1	11019362	11019644	Merged-1-11019533-3
1	11019939	11020772	Merged-1-11020274-5
1	11020953	11021559	Merged-1-11021236-5
1	11026909	11028507	Merged-1-11027762-3
1	11032118	11032650	Merged-1-11032410-4
1	11045128	11046279	Merged-1-11045766-6
1	11046381	11046934	Merged-1-11046639-3
1	11047483	11048036	Merged-1-11047789-3
1	11048151	11050948	Merged-1-11049510-5
1	11051148	11051546	Merged-1-11051340-3
1	11064557	11067189	Merged-1-11066083-5
1	11083104	11083285	Merged-1-11083183-3
1	11088790	11089011	Merged-1-11088889-3
1	11089268	11090188	Merged-1-11089678-3
1	11090399	11090764	Merged-1-11090593-3
1	11096850	11098528	Merged-1-11097595-5
1	11098643	11100779	Merged-1-11099792-7
1	11102098	11104255	Merged-1-11103282-6
1	11111097	11112190	Merged-1-11111603-5
1	11117477	11117762	Merged-1-11117618-3
1	11125689	11128675	Merged-1-11127369-9
1	11128871	11129379	Merged-1-11129123-3
1	11131602	11132454	Merged-1-11132012-3
1	11132580	11132899	Merged-1-11132744-3
1	11138916	11140407	Merged-1-11139777-3
1	11148009	11153014	Merged-1-11150684-5
1	11153456	11154253	Merged-1-11153977-3
1	11174131	11174856	Merged-1-11174467-3
1	11204320	11204667	Merged-1-11204513-3
1	11212339	11212610	Merged-1-11212478-3
1	11228524	11228880	Merged-1-11228662-3
1	11241519	11242176	Merged-1-11241875-3
1	11259035	11259271	Merged-1-11259162-3
1	11259386	11259769	Merged-1-11259578-3
1	11279348	11280583	Merged-1-11279926-3
1	11286645	11287776	Merged-1-11287298-5
1	11298386	11299450	Merged-1-11298881-4
1	11300990	11301838	Merged-1-11301434-4
1	11302112	11302397	Merged-1-11302271-3
1	11302551	11309779	Merged-1-11306380-16
1	11309884	11310418	Merged-1-11310125-3
1	11314850	11315257	Merged-1-11315102-3
1	11318353	11319448	Merged-1-11318905-5
1	11322755	11324091	Merged-1-11323379-3
1	11324904	11325413	Merged-1-11325186-4
1	11351510	11352116	Merged-1-11351717-4
1	11352225	11352507	Merged-1-11352366-3
1	11366608	11367930	Merged-1-11366970-3
1	11369368	11370090	Merged-1-11369557-3
1	11378160	11378479	Merged-1-11378324-3
1	11385083	11385147	Merged-1-11385114-3
1	11407716	11408675	Merged-1-11408197-3
1	11408846	11409467	Merged-1-11409193-3
1	11409671	11409907	Merged-1-11409768-3
1	11410139	11410285	Merged-1-11410198-3
1	11421192	11421566	Merged-1-11421318-3
1	11421999	11422421	Merged-1-11422170-3
1	11427605	11428458	Merged-1-11428022-3
1	11440714	11441637	Merged-1-11441145-3
1	11478926	11479739	Merged-1-11479392-3
1	11490131	11490595	Merged-1-11490402-3
1	11490722	11491184	Merged-1-11490951-3
1	11492953	11493663	Merged-1-11493305-3
1	11502979	11512764	Merged-1-11507114-11
1	11515912	11516139	Merged-1-11516050-3
1	11517440	11522565	Merged-1-11520216-8
1	11525735	11526414	Merged-1-11526163-3
1	11536608	11537129	Merged-1-11536866-5
1	11550882	11551084	Merged-1-11550985-3
1	11552045	11552310	Merged-1-11552179-3
1	11585720	11586464	Merged-1-11586090-3
1	11609731	11610676	Merged-1-11610209-3
1	11617510	11617956	Merged-1-11617777-3
1	11618079	11620081	Merged-1-11619064-3
1	11620574	11620946	Merged-1-11620728-3
1	11631984	11632299	Merged-1-11632135-3
1	11636855	11637880	Merged-1-11637410-5
1	11643072	11643729	Merged-1-11643504-5
1	11643882	11644640	Merged-1-11644307-3
1	11649271	11649472	Merged-1-11649333-3
1	11660974	11662359	Merged-1-11661671-3
1	11666353	11667150	Merged-1-11666786-3
1	11669239	11669687	Merged-1-11669481-3
1	11686189	11687239	Merged-1-11686712-3
1	11692342	11693479	Merged-1-11692996-7
1	11700085	11700631	Merged-1-11700325-5
1	11700906	11701245	Merged-1-11701044-3
1	11701398	11701830	Merged-1-11701529-3
1	11703687	11705190	Merged-1-11704338-6
1	11706366	11706614	Merged-1-11706517-3
1	11706848	11707083	Merged-1-11706969-3
1	11707304	11707882	Merged-1-11707497-3
1	11708084	11708909	Merged-1-11708444-3
1	11710589	11711552	Merged-1-11711073-6
1	11711724	11711906	Merged-1-11711816-3
1	11733018	11733476	Merged-1-11733247-4
1	11733583	11735007	Merged-1-11734296-3
1	11735904	11736149	Merged-1-11736018-3
1	11736421	11736917	Merged-1-11736674-4
1	11737377	11737770	Merged-1-11737543-3
1	11740682	11740939	Merged-1-11740782-3
1	11752268	11752726	Merged-1-11752509-3
1	11752856	11754227	Merged-1-11753565-3
1	11754402	11755109	Merged-1-11754759-3
1	11783295	11783573	Merged-1-11783427-3
1	11788264	11788503	Merged-1-11788346-3
1	11789279	11794139	Merged-1-11792074-10
1	11803499	11804144	Merged-1-11803874-5
1	11805756	11806390	Merged-1-11806128-4
1	11806537	11806806	Merged-1-11806689-3
1	11807522	11808318	Merged-1-11807907-4
1	11816923	11817283	Merged-1-11817129-3
1	11817581	11818746	Merged-1-11818072-5
1	11822104	11822758	Merged-1-11822415-3
1	11826223	11826784	Merged-1-11826497-3
1	11834581	11837739	Merged-1-11835979-8
1	11857043	11857146	Merged-1-11857111-3
1	11861204	11861922	Merged-1-11861579-4
1	11871261	11871557	Merged-1-11871423-3
1	11879673	11881393	Merged-1-11880516-3
1	11887050	11888116	Merged-1-11887588-3
1	11889215	11889750	Merged-1-11889442-3
1	11889972	11890553	Merged-1-11890342-3
1	11891011	11891793	Merged-1-11891428-3
1	11891911	11892178	Merged-1-11892045-3
1	11892416	11892824	Merged-1-11892640-3
1	11892985	11893414	Merged-1-11893138-3
1	11893954	11896433	Merged-1-11895285-6
1	11896538	11897202	Merged-1-11896784-5
1	11899052	11901753	Merged-1-11900275-7
1	11930619	11930907	Merged-1-11930764-3
1	11935025	11935840	Merged-1-11935372-4
1	11957745	11959802	Merged-1-11958829-4
1	11960671	11961075	Merged-1-11960873-3
1	11981410	11981901	Merged-1-11981655-3
1	11982581	11983922	Merged-1-11983094-3
1	11984166	11985127	Merged-1-11984670-3
1	11987708	11988442	Merged-1-11988127-3
1	11991868	11992680	Merged-1-11992214-3
1	12009011	12010659	Merged-1-12009856-3
1	12012538	12012967	Merged-1-12012762-3
1	12013123	12013458	Merged-1-12013308-3
1	12013588	12019586	Merged-1-12016800-11
1	12019937	12020438	Merged-1-12020123-3
1	12021639	12023081	Merged-1-12022317-4
1	12031687	12033378	Merged-1-12032542-3
1	12033511	12033727	Merged-1-12033622-3
1	12033847	12039471	Merged-1-12037615-5
1	12040904	12042380	Merged-1-12041653-6
1	12050085	12050490	Merged-1-12050319-3
1	12059872	12060474	Merged-1-12060132-3
1	12062279	12062725	Merged-1-12062492-3
1	12062891	12063508	Merged-1-12063239-4
1	12070677	12071618	Merged-1-12071140-6
1	12076699	12077103	Merged-1-12076855-3
1	12077539	12078282	Merged-1-12077997-5
1	12078395	12080845	Merged-1-12079688-7
1	12083568	12084392	Merged-1-12083994-3
1	12097110	12098015	Merged-1-12097650-4
1	12130765	12132076	Merged-1-12131333-6
1	12133115	12133481	Merged-1-12133272-3
1	12136791	12137268	Merged-1-12137014-3
1	12137360	12138164	Merged-1-12137672-3
1	12138743	12142058	Merged-1-12140456-5
1	12142187	12143420	Merged-1-12142780-3
1	12155152	12155406	Merged-1-12155221-3
1	12166361	12167139	Merged-1-12166802-3
1	12172506	12172721	Merged-1-12172618-3
1	12172838	12174172	Merged-1-12173607-4
1	12174443	12177192	Merged-1-12175866-7
1	12183376	12184039	Merged-1-12183713-3
1	12184650	12185016	Merged-1-12184800-3
1	12185113	12185289	Merged-1-12185209-3
1	12186266	12187431	Merged-1-12186886-3
1	12214935	12215360	Merged-1-12215148-3
1	12218556	12218983	Merged-1-12218809-3
1	12222485	12223334	Merged-1-12222974-3
1	12231228	12231344	Merged-1-12231285-3
1	12240386	12240974	Merged-1-12240624-4
1	12246737	12248758	Merged-1-12247981-5
1	12249026	12249563	Merged-1-12249272-3
1	12251973	12253524	Merged-1-12252846-5
1	12262735	12264761	Merged-1-12263989-6
1	12277324	12277726	Merged-1-12277549-3
1	12282930	12283153	Merged-1-12283038-3
1	12286550	12287757	Merged-1-12287156-3
1	12292306	12294548	Merged-1-12293349-6
1	12294563	12295053	Merged-1-12294825-3
1	12297446	12298806	Merged-1-12298105-5
1	12299149	12300475	Merged-1-12299898-8
1	12302692	12303294	Merged-1-12303040-3
1	12306788	12307086	Merged-1-12306971-3
1	12310642	12311102	Merged-1-12310869-3
1	12325436	12325893	Merged-1-12325625-3
1	12328084	12328579	Merged-1-12328295-3
1	12329032	12329388	Merged-1-12329219-3
1	12336133	12336470	Merged-1-12336301-3
1	12336596	12337005	Merged-1-12336774-3
1	12337032	12337903	Merged-1-12337511-5
1	12338488	12339384	Merged-1-12338903-3
1	12361500	12362864	Merged-1-12362117-4
1	12363043	12364124	Merged-1-12363523-3
1	12365685	12366096	Merged-1-12365864-3
1	12373299	12373692	Merged-1-12373490-3
1	12376425	12380383	Merged-1-12378158-4
1	12387454	12388074	Merged-1-12387720-3
1	12389734	12390123	Merged-1-12389907-3
1	12391374	12391723	Merged-1-12391562-3
1	12401380	12409709	Merged-1-12406075-10
1	12424651	12425772	Merged-1-12425283-4
1	12435380	12435555	Merged-1-12435452-3
1	12440181	12440815	Merged-1-12440479-3
1	12445017	12446958	Merged-1-12446047-5
1	12457655	12458274	Merged-1-12457970-3
1	12466974	12469743	Merged-1-12468586-6
1	12469837	12471947	Merged-1-12470533-5
1	12475336	12475598	Merged-1-12475474-3
1	12476914	12477780	Merged-1-12477270-3
1	12482962	12483535	Merged-1-12483244-3
1	12497806	12499180	Merged-1-12498603-4
1	12500325	12500549	Merged-1-12500451-3
1	12508009	12509537	Merged-1-12508835-3
1	12509710	12511687	Merged-1-12510646-6
1	12511937	12512558	Merged-1-12512268-3
1	12512661	12514273	Merged-1-12513352-4
1	12517270	12517731	Merged-1-12517501-3
1	12519670	12519936	Merged-1-12519834-3
1	12525109	12526179	Merged-1-12525516-5
1	12526452	12526818	Merged-1-12526639-3
1	12527187	12527787	Merged-1-12527471-3
1	12530117	12530521	Merged-1-12530277-3
1	12548031	12548464	Merged-1-12548267-3
1	12555169	12557423	Merged-1-12556121-6
1	12557889	12559335	Merged-1-12558655-3
1	12562342	12562541	Merged-1-12562442-3
1	12562746	12563036	Merged-1-12562898-3
1	12564058	12564357	Merged-1-12564202-3
1	12565292	12574892	Merged-1-12569274-20
1	12576182	12576605	Merged-1-12576405-3
1	12576795	12577290	Merged-1-12577086-3
1	12577472	12579467	Merged-1-12578513-5
1	12579588	12581993	Merged-1-12580978-9
1	12590557	12591753	Merged-1-12591113-4
1	12591941	12593947	Merged-1-12592989-4
1	12594531	12595789	Merged-1-12595075-4
1	12603742	12604072	Merged-1-12603911-3
1	12610742	12611077	Merged-1-12610914-3
1	12614807	12615580	Merged-1-12615312-3
1	12619183	12619543	Merged-1-12619369-3
1	12627134	12630977	Merged-1-12629294-7
1	12635783	12635833	Merged-1-12635804-3
1	12640693	12641047	Merged-1-12640845-3
1	12642996	12644068	Merged-1-12643553-3
1	12644990	12645449	Merged-1-12645234-3
1	12646034	12646209	Merged-1-12646122-3
1	12651126	12652298	Merged-1-12651626-6
1	12653047	12653351	Merged-1-12653210-3
1	12662521	12662908	Merged-1-12662716-3
1	12664498	12674064	Merged-1-12667910-8
1	12674134	12678285	Merged-1-12676722-10
1	12678397	12682063	Merged-1-12680218-8
1	12682398	12684926	Merged-1-12683495-5
1	12688770	12689052	Merged-1-12688882-3
1	12691377	12692937	Merged-1-12692001-5
1	12699828	12701968	Merged-1-12700848-5
1	12703806	12704017	Merged-1-12703912-3
1	12712075	12715382	Merged-1-12714000-10
1	12716087	12719939	Merged-1-12717958-7
1	12719979	12722110	Merged-1-12721018-7
1	12722227	12722964	Merged-1-12722524-4
1	12723128	12731399	Merged-1-12726551-15
1	12732080	12735381	Merged-1-12733773-4
1	12738285	12739083	Merged-1-12738690-3
1	12739672	12743615	Merged-1-12741776-7
1	12760400	12761821	Merged-1-12761214-4
1	12766838	12769016	Merged-1-12768060-6
1	12771733	12772268	Merged-1-12772023-3
1	12777851	12779160	Merged-1-12778744-3
1	12791965	12792813	Merged-1-12792494-3
1	12795370	12796157	Merged-1-12795840-3
1	12797417	12799479	Merged-1-12798616-5
1	12800742	12802065	Merged-1-12801386-4
1	12804382	12806293	Merged-1-12805410-6
1	12807746	12808979	Merged-1-12808267-4
1	12808999	12809783	Merged-1-12809425-3
1	12811476	12813476	Merged-1-12812285-5
1	12813578	12814297	Merged-1-12813793-3
1	12814405	12815549	Merged-1-12814935-5
1	12818174	12819451	Merged-1-12818926-6
1	12819638	12820724	Merged-1-12820217-3
1	12823105	12823580	Merged-1-12823313-3
1	12823711	12824508	Merged-1-12824113-3
1	12826201	12828503	Merged-1-12827416-7
1	12829394	12836024	Merged-1-12832378-10
1	12836658	12839742	Merged-1-12838099-9
1	12844805	12846769	Merged-1-12845999-3
1	12847428	12849904	Merged-1-12848926-5
1	12851020	12851393	Merged-1-12851252-3
1	12854199	12854480	Merged-1-12854334-3
1	12854688	12855586	Merged-1-12855129-4
1	12855974	12857802	Merged-1-12856620-3
1	12857872	12862348	Merged-1-12859759-5
1	12862441	12865104	Merged-1-12863873-6
1	12865238	12867140	Merged-1-12866319-6
1	12869896	12870431	Merged-1-12870200-3
1	12872175	12872502	Merged-1-12872365-3
1	12874185	12874339	Merged-1-12874276-3
1	12875495	12875615	Merged-1-12875540-3
1	12875771	12876008	Merged-1-12875881-3
1	12876148	12876408	Merged-1-12876269-3
1	12887183	12888324	Merged-1-12887845-5
1	12894615	12895654	Merged-1-12895140-3
1	12896186	12896670	Merged-1-12896429-3
1	12899262	12903605	Merged-1-12901434-3
1	12904037	12904372	Merged-1-12904198-3
1	12905235	12908364	Merged-1-12907012-4
1	12915970	12916201	Merged-1-12916076-3
1	12918548	12918965	Merged-1-12918749-3
1	12919822	12920446	Merged-1-12920144-3
1	12921941	12924289	Merged-1-12923044-6
1	12925766	12930774	Merged-1-12927910-4
1	12930902	12931455	Merged-1-12931211-3
1	12931755	12932645	Merged-1-12932260-6
1	12942168	12943005	Merged-1-12942516-4
1	12943123	12945028	Merged-1-12943907-3
1	12949819	12951867	Merged-1-12950705-5
1	12951996	12953231	Merged-1-12952520-3
1	12957811	12958690	Merged-1-12958260-3
1	12959514	12960483	Merged-1-12959941-3
1	12966403	12966891	Merged-1-12966698-3
1	12976562	12977627	Merged-1-12977065-3
1	12980193	12980696	Merged-1-12980437-3
1	12985272	12985673	Merged-1-12985500-3
1	12987564	12987968	Merged-1-12987753-3
1	12992959	12993691	Merged-1-12993320-3
1	12994525	12995177	Merged-1-12994779-3
1	12995368	12995612	Merged-1-12995485-3
1	12995788	12997177	Merged-1-12996485-5
1	12997599	12998264	Merged-1-12997835-3
1	12999813	13002201	Merged-1-13001102-5
1	13002304	13006225	Merged-1-13004143-9
1	13006373	13009939	Merged-1-13008399-4
1	13010040	13014570	Merged-1-13012509-12
1	13015870	13016145	Merged-1-13016068-3
1	13016881	13017480	Merged-1-13017180-4
1	13018431	13025251	Merged-1-13022142-15
1	13027745	13029000	Merged-1-13028386-3
1	13030284	13030587	Merged-1-13030392-3
1	13033812	13034323	Merged-1-13034052-3
1	13036807	13037445	Merged-1-13037135-3
1	13038927	13039685	Merged-1-13039381-4
1	13042616	13043789	Merged-1-13043213-3
1	13049652	13050124	Merged-1-13049939-3
1	13055405	13057992	Merged-1-13056762-6
1	13059203	13059858	Merged-1-13059684-3
1	13060075	13060418	Merged-1-13060245-3
1	13060527	13060896	Merged-1-13060711-3
1	13062344	13062655	Merged-1-13062520-3
1	13065050	13065242	Merged-1-13065174-3
1	13065385	13065494	Merged-1-13065437-3
1	13065972	13066748	Merged-1-13066434-5
1	13067823	13069238	Merged-1-13068468-3
1	13070658	13070923	Merged-1-13070786-3
1	13075612	13076140	Merged-1-13075838-3
1	13079962	13080425	Merged-1-13080182-3
1	13080525	13081293	Merged-1-13080889-6
1	13081513	13082042	Merged-1-13081867-3
1	13082447	13085924	Merged-1-13084002-9
1	13086057	13086736	Merged-1-13086472-3
1	13087210	13088107	Merged-1-13087520-3
1	13088269	13089480	Merged-1-13089026-3
1	13097648	13098447	Merged-1-13098001-3
1	13102209	13102829	Merged-1-13102613-3
1	13104217	13104624	Merged-1-13104395-3
1	13107376	13108326	Merged-1-13107797-4
1	13108548	13110097	Merged-1-13109344-4
1	13110138	13110862	Merged-1-13110378-3
1	13111596	13112056	Merged-1-13111771-3
1	13112171	13112356	Merged-1-13112265-3
1	13114238	13115000	Merged-1-13114653-4
1	13121305	13121947	Merged-1-13121657-3
1	13126791	13128606	Merged-1-13127862-5
1	13129927	13130528	Merged-1-13130230-3
1	13131352	13133704	Merged-1-13132595-5
1	13133762	13134659	Merged-1-13134168-3
1	13134773	13137980	Merged-1-13136308-11
1	13138066	13140283	Merged-1-13139211-5
1	13143406	13144143	Merged-1-13143782-3
1	13144254	13145031	Merged-1-13144684-3
1	13148189	13150645	Merged-1-13149296-7
1	13150967	13151564	Merged-1-13151248-3
1	13151778	13154249	Merged-1-13152800-6
1	13155714	13156470	Merged-1-13156084-4
1	13159854	13159972	Merged-1-13159914-3
1	13160689	13161005	Merged-1-13160853-3
1	13161088	13161625	Merged-1-13161321-3
1	13166188	13167411	Merged-1-13166804-6
1	13170650	13171512	Merged-1-13171082-3
1	13172890	13175294	Merged-1-13174211-7
1	13175679	13180951	Merged-1-13178133-10
1	13181923	13183064	Merged-1-13182361-3
1	13183169	13184957	Merged-1-13184101-5
1	13185313	13187484	Merged-1-13186570-7
1	13187593	13190342	Merged-1-13189075-7
1	13190885	13192568	Merged-1-13191727-5
1	13198410	13198813	Merged-1-13198681-3
1	13198941	13200137	Merged-1-13199545-3
1	13200737	13201232	Merged-1-13201025-3
1	13201355	13202211	Merged-1-13201727-3
1	13212327	13213213	Merged-1-13212753-3
1	13215115	13216155	Merged-1-13215588-3
1	13217936	13218595	Merged-1-13218331-3
1	13219538	13220046	Merged-1-13219855-4
1	13230598	13234637	Merged-1-13232235-10
1	13234762	13238158	Merged-1-13236401-8
1	13238312	13245621	Merged-1-13241506-9
1	13246435	13249280	Merged-1-13247622-7
1	13249338	13251094	Merged-1-13250189-5
1	13251310	13251848	Merged-1-13251574-3
1	13256772	13257288	Merged-1-13257046-3
1	13259090	13261196	Merged-1-13260286-6
1	13263514	13267824	Merged-1-13265357-8
1	13267934	13268311	Merged-1-13268106-3
1	13268454	13270378	Merged-1-13269378-5
1	13271292	13271906	Merged-1-13271654-3
1	13272401	13274998	Merged-1-13273819-7
1	13275260	13276195	Merged-1-13275746-4
1	13282136	13285869	Merged-1-13284005-8
1	13286820	13289195	Merged-1-13287934-6
1	13291251	13292075	Merged-1-13291640-3
1	13292789	13294442	Merged-1-13293561-5
1	13294924	13297289	Merged-1-13296325-6
1	13297404	13298264	Merged-1-13297852-3
1	13298409	13301653	Merged-1-13300163-8
1	13302302	13303401	Merged-1-13302877-3
1	13304634	13305452	Merged-1-13304979-3
1	13305591	13307628	Merged-1-13306667-3
1	13307746	13309935	Merged-1-13308840-4
1	13310052	13312601	Merged-1-13311399-8
1	13313517	13313938	Merged-1-13313697-3
1	13323962	13324257	Merged-1-13324102-3
1	13325493	13326401	Merged-1-13325910-3
1	13326439	13329445	Merged-1-13327834-7
1	13329630	13330077	Merged-1-13329779-3
1	13330368	13332234	Merged-1-13331209-5
1	13334049	13336997	Merged-1-13335540-7
1	13337269	13338730	Merged-1-13338015-3
1	13338890	13339768	Merged-1-13339381-4
1	13342330	13342952	Merged-1-13342646-3
1	13348007	13348517	Merged-1-13348234-3
1	13348643	13349951	Merged-1-13349384-3
1	13351983	13352065	Merged-1-13352021-3
1	13355078	13355826	Merged-1-13355469-3
1	13356907	13357667	Merged-1-13357350-3
1	13359176	13359370	Merged-1-13359270-3
1	13360588	13361130	Merged-1-13360840-4
1	13375544	13376453	Merged-1-13376078-3
1	13377422	13377595	Merged-1-13377473-3
1	13377695	13378400	Merged-1-13377970-4
1	13382830	13383808	Merged-1-13383431-3
1	13386740	13387214	Merged-1-13387007-3
1	13395624	13396220	Merged-1-13395908-3
1	13397609	13398311	Merged-1-13397846-3
1	13398375	13400596	Merged-1-13399587-6
1	13407218	13407523	Merged-1-13407424-3
1	13414006	13415393	Merged-1-13414717-3
1	13419337	13420022	Merged-1-13419784-3
1	13420201	13421416	Merged-1-13420871-3
1	13421544	13422668	Merged-1-13422124-3
1	13425628	13427514	Merged-1-13426657-4
1	13427615	13434275	Merged-1-13430343-14
1	13434454	13437657	Merged-1-13435821-8
1	13437784	13438786	Merged-1-13438229-4
1	13439352	13440069	Merged-1-13439698-4
1	13440170	13448497	Merged-1-13444493-13
1	13449052	13449356	Merged-1-13449227-3
1	13461807	13462373	Merged-1-13462066-3
1	13463165	13463460	Merged-1-13463337-3
1	13463584	13463756	Merged-1-13463666-3
1	13465897	13466219	Merged-1-13466057-3
1	13477677	13478075	Merged-1-13477880-3
1	13478263	13479324	Merged-1-13478869-3
1	13480038	13481905	Merged-1-13481017-7
1	13482046	13488333	Merged-1-13485186-10
1	13488564	13490460	Merged-1-13489737-5
1	13490644	13491255	Merged-1-13490949-3
1	13495420	13496021	Merged-1-13495747-3
1	13499125	13500537	Merged-1-13499701-4
1	13502509	13502920	Merged-1-13502733-3
1	13506838	13508036	Merged-1-13507583-5
1	13508140	13516874	Merged-1-13512505-15
1	13517431	13521455	Merged-1-13519484-8
1	13521582	13524178	Merged-1-13522780-4
1	13524298	13525370	Merged-1-13524798-4
1	13525463	13526803	Merged-1-13526060-5
1	13526916	13527961	Merged-1-13527331-4
1	13544357	13545520	Merged-1-13544887-4
1	13548146	13548508	Merged-1-13548338-3
1	13559730	13562108	Merged-1-13560907-7
1	13562224	13563149	Merged-1-13562499-3
1	13563277	13565592	Merged-1-13564813-5
1	13567702	13570252	Merged-1-13568800-5
1	13571851	13577085	Merged-1-13574126-9
1	13577283	13579258	Merged-1-13578074-4
1	13579284	13580605	Merged-1-13579956-4
1	13580640	13581726	Merged-1-13581242-4
1	13581832	13582165	Merged-1-13582064-3
1	13584295	13584491	Merged-1-13584390-3
1	13584750	13585935	Merged-1-13585461-6
1	13586342	13586522	Merged-1-13586422-3
1	13591015	13591321	Merged-1-13591169-3
1	13591667	13592187	Merged-1-13591937-3
1	13592320	13593723	Merged-1-13593014-3
1	13594456	13597487	Merged-1-13596009-8
1	13598486	13599669	Merged-1-13598955-4
1	13601986	13602318	Merged-1-13602125-3
1	13603902	13604596	Merged-1-13604164-3
1	13604750	13605971	Merged-1-13605353-4
1	13607463	13608086	Merged-1-13607797-3
1	13611284	13612782	Merged-1-13611921-4
1	13622157	13622862	Merged-1-13622569-3
1	13623551	13624310	Merged-1-13624056-3
1	13624666	13627332	Merged-1-13626145-6
1	13629980	13630367	Merged-1-13630186-3
1	13630480	13633153	Merged-1-13631833-8
1	13634667	13635036	Merged-1-13634837-3
1	13636501	13637961	Merged-1-13637235-4
1	13639024	13639894	Merged-1-13639459-3
1	13640079	13640339	Merged-1-13640193-3
1	13643405	13646704	Merged-1-13644643-5
1	13646835	13647685	Merged-1-13647221-5
1	13647823	13656101	Merged-1-13653149-9
1	13656579	13658174	Merged-1-13657330-5
1	13659450	13667668	Merged-1-13664265-7
1	13667804	13668479	Merged-1-13668162-3
1	13674200	13674991	Merged-1-13674521-4
1	13675180	13675869	Merged-1-13675474-4
1	13676268	13680322	Merged-1-13678375-9
1	13680412	13682815	Merged-1-13681595-6
1	13687482	13687896	Merged-1-13687688-3
1	13689253	13689592	Merged-1-13689438-3
1	13689685	13690886	Merged-1-13690329-4
1	13690969	13693408	Merged-1-13692313-7
1	13694537	13695231	Merged-1-13694851-3
1	13704024	13706583	Merged-1-13705281-3
1	13707551	13709680	Merged-1-13708789-7
1	13710146	13711052	Merged-1-13710592-4
1	13711629	13712332	Merged-1-13712120-3
1	13716204	13717692	Merged-1-13716740-4
1	13720184	13720750	Merged-1-13720543-3
1	13724333	13725639	Merged-1-13725075-4
1	13726500	13728382	Merged-1-13727316-5
1	13728513	13729176	Merged-1-13728775-3
1	13729350	13729934	Merged-1-13729614-3
1	13730112	13731869	Merged-1-13730982-3
1	13732555	13733389	Merged-1-13732843-3
1	13734609	13735365	Merged-1-13734991-3
1	13735565	13738079	Merged-1-13736768-3
1	13738198	13739775	Merged-1-13739128-3
1	13746180	13746423	Merged-1-13746303-3
1	13746565	13747504	Merged-1-13747168-4
1	13747855	13748392	Merged-1-13748149-3
1	13754938	13756092	Merged-1-13755629-4
1	13756754	13757119	Merged-1-13756937-3
1	13761025	13761581	Merged-1-13761241-3
1	13761875	13762611	Merged-1-13762240-3
1	13766925	13767377	Merged-1-13767080-3
1	13768131	13768681	Merged-1-13768492-3
1	13768785	13775048	Merged-1-13770955-7
1	13776456	13777467	Merged-1-13776992-3
1	13777574	13781832	Merged-1-13780208-6
1	13782087	13783512	Merged-1-13782806-3
1	13784717	13786383	Merged-1-13785417-4
1	13786493	13789163	Merged-1-13787963-8
1	13789442	13790399	Merged-1-13789953-3
1	13791567	13792771	Merged-1-13792171-4
1	13792983	13795818	Merged-1-13793980-5
1	13795917	13796563	Merged-1-13796252-3
1	13796666	13797951	Merged-1-13797254-5
1	13799474	13801924	Merged-1-13800752-5
1	13802102	13803418	Merged-1-13802845-3
1	13806116	13807765	Merged-1-13807102-6
1	13808037	13808585	Merged-1-13808280-3
1	13812266	13812527	Merged-1-13812399-3
1	13812633	13813027	Merged-1-13812788-3
1	13815407	13816803	Merged-1-13816356-4
1	13818219	13821318	Merged-1-13819924-7
1	13821429	13824070	Merged-1-13822955-6
1	13824218	13825849	Merged-1-13825205-3
1	13826036	13834588	Merged-1-13830077-14
1	13835317	13836476	Merged-1-13836091-4
1	13837814	13838084	Merged-1-13837949-3
1	13841407	13842361	Merged-1-13841711-3
1	13845752	13848087	Merged-1-13846769-5
1	13848260	13849235	Merged-1-13848763-3
1	13849809	13852717	Merged-1-13851069-5
1	13854146	13855837	Merged-1-13855010-3
1	13856468	13857304	Merged-1-13856927-3
1	13857750	13860971	Merged-1-13859484-8
1	13861111	13862779	Merged-1-13862010-4
1	13863001	13865650	Merged-1-13864279-5
1	13865779	13868605	Merged-1-13866949-6
1	13868665	13870321	Merged-1-13869537-4
1	13870613	13871970	Merged-1-13871238-4
1	13872053	13872477	Merged-1-13872254-3
1	13873063	13874660	Merged-1-13874030-3
1	13874684	13875833	Merged-1-13875361-3
1	13880032	13881637	Merged-1-13880723-6
1	13881976	13882296	Merged-1-13882103-3
1	13882315	13882930	Merged-1-13882669-5
1	13883047	13890035	Merged-1-13886503-9
1	13890139	13891638	Merged-1-13890688-3
1	13893730	13895385	Merged-1-13894561-3
1	13896172	13896554	Merged-1-13896363-3
1	13901628	13905500	Merged-1-13903093-4
1	13906612	13908229	Merged-1-13907396-5
1	13908501	13911865	Merged-1-13910201-3
1	13911908	13913935	Merged-1-13912984-5
1	13914045	13914682	Merged-1-13914328-3
1	13914798	13920092	Merged-1-13917270-12
1	13920181	13920703	Merged-1-13920435-3
1	13920854	13921557	Merged-1-13921207-3
1	13922418	13923147	Merged-1-13922808-3
1	13923305	13926568	Merged-1-13924931-8
1	13926687	13927411	Merged-1-13927039-3
1	13927649	13929149	Merged-1-13928424-6
1	13929654	13930479	Merged-1-13930169-3
1	13930721	13932632	Merged-1-13931740-3
1	13932752	13933400	Merged-1-13933069-3
1	13933628	13934633	Merged-1-13934023-3
1	13935344	13936208	Merged-1-13935872-3
1	13937024	13938738	Merged-1-13937862-3
1	13939323	13941794	Merged-1-13940858-8
1	13942650	13943188	Merged-1-13942907-3
1	13944419	13955215	Merged-1-13949331-14
1	13955434	13957423	Merged-1-13956156-4
1	13958942	13960034	Merged-1-13959340-3
1	13960056	13961245	Merged-1-13960616-3
1	13961579	13963440	Merged-1-13962298-4
1	13963563	13964450	Merged-1-13964007-3
1	13966552	13968258	Merged-1-13967412-4
1	13969515	13970825	Merged-1-13970314-3
1	13971206	13971856	Merged-1-13971582-3
1	13972562	13974073	Merged-1-13973144-5
1	13975007	13977041	Merged-1-13975942-7
1	13977553	13980249	Merged-1-13978601-5
1	13989302	13990743	Merged-1-13990168-4
1	13993223	13995621	Merged-1-13994082-7
1	13995694	13996436	Merged-1-13996118-3
1	13997490	13999274	Merged-1-13998542-10
1	14000416	14000825	Merged-1-14000571-3
1	14002521	14003107	Merged-1-14002849-3
1	14004871	14006559	Merged-1-14005883-5
1	14008186	14009000	Merged-1-14008617-3
1	14009590	14011150	Merged-1-14010573-5
1	14011821	14012262	Merged-1-14012049-3
1	14012760	14013712	Merged-1-14013270-3
1	14017930	14018833	Merged-1-14018474-3
1	14019310	14024752	Merged-1-14022207-16
1	14030800	14031249	Merged-1-14030952-3
1	14031509	14034197	Merged-1-14032842-5
1	14034404	14035110	Merged-1-14034743-3
1	14035224	14037124	Merged-1-14036071-4
1	14041154	14042250	Merged-1-14041843-3
1	14042631	14043447	Merged-1-14043063-3
1	14048847	14051021	Merged-1-14049950-4
1	14066985	14067675	Merged-1-14067443-3
1	14067812	14068681	Merged-1-14068193-3
1	14076445	14076906	Merged-1-14076665-3
1	14082778	14086721	Merged-1-14084856-11
1	14086785	14087643	Merged-1-14087154-3
1	14087839	14088778	Merged-1-14088196-5
1	14088891	14090826	Merged-1-14089998-5
1	14091390	14092193	Merged-1-14091807-3
1	14092420	14094764	Merged-1-14093283-4
1	14095741	14096332	Merged-1-14096055-3
1	14096658	14097352	Merged-1-14096935-3
1	14100203	14102919	Merged-1-14101624-5
1	14102969	14105747	Merged-1-14104281-6
1	14106728	14107469	Merged-1-14107125-3
1	14121494	14123068	Merged-1-14122171-4
1	14125542	14127464	Merged-1-14126444-5
1	14134505	14135248	Merged-1-14135001-3
1	14135363	14136664	Merged-1-14135890-4
1	14137080	14138745	Merged-1-14137927-6
1	14139204	14140391	Merged-1-14139859-3
1	14141536	14143383	Merged-1-14142553-4
1	14143505	14146228	Merged-1-14144838-6
1	14146460	14146628	Merged-1-14146535-3
1	14146735	14147202	Merged-1-14146983-3
1	14151318	14151681	Merged-1-14151522-3
1	14152821	14153271	Merged-1-14153045-3
1	14154621	14156078	Merged-1-14155148-5
1	14164063	14164798	Merged-1-14164410-3
1	14165878	14166109	Merged-1-14165980-3
1	14169418	14169657	Merged-1-14169528-3
1	14178093	14178828	Merged-1-14178456-3
1	14178963	14179588	Merged-1-14179150-3
1	14180776	14186400	Merged-1-14184388-9
1	14186685	14187559	Merged-1-14187135-3
1	14187806	14190380	Merged-1-14189135-5
1	14190483	14191556	Merged-1-14191006-5
1	14191795	14194799	Merged-1-14193364-4
1	14198746	14200151	Merged-1-14199480-5
1	14200739	14207051	Merged-1-14204140-10
1	14207152	14208485	Merged-1-14207801-6
1	14208651	14209499	Merged-1-14209077-3
1	14210363	14210690	Merged-1-14210531-3
1	14210795	14211385	Merged-1-14211108-3
1	14213835	14215099	Merged-1-14214362-6
1	14215212	14216245	Merged-1-14215725-4
1	14216402	14220665	Merged-1-14217953-6
1	14220773	14223878	Merged-1-14222104-5
1	14224375	14226699	Merged-1-14225352-7
1	14226832	14231438	Merged-1-14228969-10
1	14232026	14236399	Merged-1-14234358-9
1	14237549	14239437	Merged-1-14238403-4
1	14239614	14244347	Merged-1-14241501-8
1	14244443	14245302	Merged-1-14244788-3
1	14246697	14248881	Merged-1-14247774-6
1	14249057	14255096	Merged-1-14251398-8
1	14256585	14257456	Merged-1-14257076-3
1	14257751	14260720	Merged-1-14259565-5
1	14260843	14262904	Merged-1-14261821-6
1	14263123	14266473	Merged-1-14265175-7
1	14266597	14270869	Merged-1-14269006-6
1	14271040	14273837	Merged-1-14272418-10
1	14273898	14277693	Merged-1-14275828-8
1	14280061	14280912	Merged-1-14280572-3
1	14280974	14283581	Merged-1-14282098-5
1	14286241	14287959	Merged-1-14287104-3
1	14288061	14288405	Merged-1-14288196-3
1	14297482	14298989	Merged-1-14298232-6
1	14300271	14301863	Merged-1-14301060-3
1	14301980	14303003	Merged-1-14302626-3
1	14303131	14303738	Merged-1-14303348-3
1	14304923	14305160	Merged-1-14305073-3
1	14308716	14309077	Merged-1-14308937-3
1	14309282	14309666	Merged-1-14309438-3
1	14310295	14312254	Merged-1-14311402-4
1	14313522	14314939	Merged-1-14314243-3
1	14315272	14316211	Merged-1-14315703-3
1	14316240	14318351	Merged-1-14317166-6
1	14318548	14321121	Merged-1-14319815-6
1	14322933	14324329	Merged-1-14323748-4
1	14328963	14329576	Merged-1-14329215-3
1	14329671	14330240	Merged-1-14330037-3
1	14330355	14330841	Merged-1-14330607-3
1	14333982	14338547	Merged-1-14335913-5
1	14339413	14340433	Merged-1-14339904-4
1	14340555	14343000	Merged-1-14341990-7
1	14345650	14347451	Merged-1-14346337-4
1	14354098	14355158	Merged-1-14354676-3
1	14358507	14359497	Merged-1-14359003-3
1	14360511	14361106	Merged-1-14360891-3
1	14365708	14368364	Merged-1-14367163-6
1	14368727	14372334	Merged-1-14370506-7
1	14372436	14373744	Merged-1-14373071-6
1	14374667	14375913	Merged-1-14375095-4
1	14376085	14377683	Merged-1-14376743-4
1	14383559	14385859	Merged-1-14384659-6
1	14385982	14386442	Merged-1-14386173-3
1	14386521	14387971	Merged-1-14387314-5
1	14388606	14390277	Merged-1-14389320-3
1	14390535	14393101	Merged-1-14391868-3
1	14394377	14395479	Merged-1-14394893-3
1	14399963	14400734	Merged-1-14400350-3
1	14406192	14406756	Merged-1-14406549-3
1	14410691	14413855	Merged-1-14412007-7
1	14414382	14415295	Merged-1-14414792-3
1	14415416	14418608	Merged-1-14416786-8
1	14418714	14420151	Merged-1-14419622-4
1	14420270	14421027	Merged-1-14420686-3
1	14429915	14433854	Merged-1-14432061-7
1	14434147	14436950	Merged-1-14435494-5
1	14436978	14439939	Merged-1-14438412-3
1	14440200	14443804	Merged-1-14442273-7
1	14445175	14448877	Merged-1-14447038-7
1	14450891	14455201	Merged-1-14452662-11
1	14455313	14456117	Merged-1-14455741-3
1	14456215	14457195	Merged-1-14456676-4
1	14457304	14461176	Merged-1-14459714-5
1	14461209	14463164	Merged-1-14462136-5
1	14463577	14464282	Merged-1-14463925-3
1	14464811	14465907	Merged-1-14465431-5
1	14466910	14468187	Merged-1-14467504-3
1	14469005	14470586	Merged-1-14469869-3
1	14475610	14477068	Merged-1-14476547-3
1	14477090	14480131	Merged-1-14478430-5
1	14487414	14488371	Merged-1-14487927-4
1	14488503	14488902	Merged-1-14488668-3
1	14489068	14496634	Merged-1-14492632-6
1	14497536	14499021	Merged-1-14498278-4
1	14499130	14504383	Merged-1-14502025-8
1	14504494	14504939	Merged-1-14504710-3
1	14505584	14506381	Merged-1-14506106-3
1	14506489	14507436	Merged-1-14507077-3
1	14539030	14541045	Merged-1-14539838-4
1	14584098	14585013	Merged-1-14584709-3
1	14585564	14586229	Merged-1-14585920-3
1	14586600	14588802	Merged-1-14587666-4
1	14589938	14590766	Merged-1-14590433-3
1	14592947	14593914	Merged-1-14593326-3
1	14598235	14599245	Merged-1-14598681-3
1	14600024	14600454	Merged-1-14600257-3
1	14600457	14602745	Merged-1-14601607-5
1	14603619	14604262	Merged-1-14603991-3
1	14609975	14610637	Merged-1-14610235-4
1	14674421	14674941	Merged-1-14674573-3
1	14680689	14681298	Merged-1-14681040-3
1	14681474	14682559	Merged-1-14682045-3
1	14683688	14685333	Merged-1-14684469-4
1	14697792	14698495	Merged-1-14698190-3
1	14700875	14701485	Merged-1-14701187-3
1	14703535	14704048	Merged-1-14703794-3
1	14711038	14711754	Merged-1-14711322-3
1	14719160	14720619	Merged-1-14719945-5
1	14720861	14722522	Merged-1-14721735-4
1	14728689	14729374	Merged-1-14728992-3
1	14732002	14732760	Merged-1-14732363-3
1	14806134	14806770	Merged-1-14806515-3
1	14810386	14812738	Merged-1-14811720-9
1	14825836	14827073	Merged-1-14826401-3
1	14830175	14830933	Merged-1-14830510-3
1	14840361	14848468	Merged-1-14844177-14
1	14848600	14851245	Merged-1-14849724-4
1	14851431	14855758	Merged-1-14853452-7
1	14856716	14856916	Merged-1-14856823-3
1	14865739	14866904	Merged-1-14866262-4
1	14867466	14871481	Merged-1-14869616-9
1	14872001	14882449	Merged-1-14877013-20
1	14888775	14889447	Merged-1-14889112-3
1	14901653	14903305	Merged-1-14902670-5
1	14907617	14908135	Merged-1-14907858-3
1	14918691	14919341	Merged-1-14919063-3
1	14922390	14923375	Merged-1-14922959-4
1	14925145	14925943	Merged-1-14925522-3
1	14926067	14927003	Merged-1-14926554-3
1	14999895	15000689	Merged-1-15000297-3
1	15007685	15008062	Merged-1-15007869-3
1	15010524	15011515	Merged-1-15011049-3
1	15015907	15018306	Merged-1-15017052-5
1	15018503	15020363	Merged-1-15019513-5
1	15020502	15024218	Merged-1-15022559-11
1	15024320	15025367	Merged-1-15024784-3
1	15025486	15028781	Merged-1-15027165-10
1	15028906	15035064	Merged-1-15031799-15
1	15035174	15036131	Merged-1-15035603-3
1	15036227	15042991	Merged-1-15038879-10
1	15043143	15044050	Merged-1-15043573-3
1	15044192	15047488	Merged-1-15045993-7
1	15047901	15048507	Merged-1-15048207-3
1	15048610	15054407	Merged-1-15051282-7
1	15057289	15057545	Merged-1-15057379-3
1	15058294	15058454	Merged-1-15058369-3
1	15058598	15059445	Merged-1-15059143-3
1	15060104	15061682	Merged-1-15060785-4
1	15062973	15065049	Merged-1-15064100-3
1	15066495	15071468	Merged-1-15069739-6
1	15071546	15074839	Merged-1-15073253-4
1	15075055	15077756	Merged-1-15076442-8
1	15077976	15078970	Merged-1-15078431-3
1	15081749	15082284	Merged-1-15082039-3
1	15082391	15083864	Merged-1-15083009-5
1	15142270	15142959	Merged-1-15142593-3
1	15149860	15150721	Merged-1-15150219-4
1	15161385	15163165	Merged-1-15162089-4
1	15179091	15179885	Merged-1-15179522-3
1	15180327	15180619	Merged-1-15180469-3
1	15180727	15182009	Merged-1-15181364-5
1	15182121	15184095	Merged-1-15183029-3
1	15184550	15190199	Merged-1-15186500-6
1	15191428	15192106	Merged-1-15191829-3
1	15192392	15192833	Merged-1-15192612-3
1	15211580	15212222	Merged-1-15211948-3
1	15383309	15384659	Merged-1-15383983-3
1	15394401	15394877	Merged-1-15394576-3
1	15414118	15415002	Merged-1-15414572-3
1	15415102	15418256	Merged-1-15416787-5
1	15419179	15419721	Merged-1-15419425-3
1	15420142	15420787	Merged-1-15420481-3
1	15423170	15423914	Merged-1-15423461-3
1	15442571	15445301	Merged-1-15443877-8
1	15445404	15445805	Merged-1-15445562-3
1	15446059	15446918	Merged-1-15446646-3
1	15448217	15453088	Merged-1-15450735-3
1	15453244	15467256	Merged-1-15459880-26
1	15467360	15468661	Merged-1-15467763-3
1	15469398	15471215	Merged-1-15470352-3
1	15471302	15473066	Merged-1-15472079-5
1	15473206	15475534	Merged-1-15474051-4
1	15475751	15479986	Merged-1-15477733-6
1	15480145	15482540	Merged-1-15481168-8
1	15483343	15486505	Merged-1-15484947-3
1	15487793	15488666	Merged-1-15488269-3
1	15488827	15491845	Merged-1-15490903-7
1	15491999	15496597	Merged-1-15493767-6
1	15497434	15502590	Merged-1-15499779-4
1	15503305	15504819	Merged-1-15504128-4
1	15504984	15506753	Merged-1-15505661-5
1	15506892	15509222	Merged-1-15508110-5
1	15510000	15510400	Merged-1-15510205-3
1	15512098	15513727	Merged-1-15512949-4
1	15513757	15516220	Merged-1-15514972-5
1	15516362	15519313	Merged-1-15517983-5
1	15521789	15522875	Merged-1-15522398-3
1	15524915	15525912	Merged-1-15525440-4
1	15530565	15531696	Merged-1-15531183-3
1	15531807	15537673	Merged-1-15535606-7
1	15538827	15546099	Merged-1-15543510-8
1	15546204	15550461	Merged-1-15548293-7
1	15551286	15552730	Merged-1-15551802-4
1	15553580	15557954	Merged-1-15555941-11
1	15559458	15562961	Merged-1-15561326-7
1	15563079	15566583	Merged-1-15565240-9
1	15567569	15567902	Merged-1-15567722-3
1	15568002	15569866	Merged-1-15568999-5
1	15569958	15571293	Merged-1-15570464-4
1	15573109	15575218	Merged-1-15574021-4
1	15575797	15579014	Merged-1-15577839-7
1	15579990	15581799	Merged-1-15581135-5
1	15582273	15582698	Merged-1-15582445-3
1	15588734	15589318	Merged-1-15589022-3
1	15589785	15590084	Merged-1-15589968-3
1	15610179	15613227	Merged-1-15611630-5
1	15615456	15616786	Merged-1-15616118-6
1	15619897	15620721	Merged-1-15620271-3
1	15631352	15632430	Merged-1-15631903-3
1	15632807	15634625	Merged-1-15633712-4
1	15634750	15636216	Merged-1-15635387-4
1	15636373	15637202	Merged-1-15636775-3
1	15637362	15641282	Merged-1-15639405-8
1	15644408	15644848	Merged-1-15644677-3
1	15644955	15649886	Merged-1-15647272-8
1	15653517	15657001	Merged-1-15655436-10
1	15657305	15658408	Merged-1-15657752-5
1	15660533	15661622	Merged-1-15661034-3
1	15661733	15663757	Merged-1-15662620-6
1	15664846	15670236	Merged-1-15667827-8
1	15670423	15675329	Merged-1-15672794-7
1	15675950	15676671	Merged-1-15676355-3
1	15676844	15678405	Merged-1-15677492-4
1	15680541	15681240	Merged-1-15680893-3
1	15682360	15683634	Merged-1-15682846-6
1	15684213	15685771	Merged-1-15685059-3
1	15688130	15689194	Merged-1-15688706-3
1	15698647	15702175	Merged-1-15700550-10
1	15703508	15704646	Merged-1-15704200-3
1	15706891	15713801	Merged-1-15711725-9
1	15720854	15721265	Merged-1-15721078-3
1	15724252	15725297	Merged-1-15724746-3
1	15727966	15729107	Merged-1-15728585-3
1	15729769	15730214	Merged-1-15729992-3
1	15734608	15734762	Merged-1-15734693-3
1	15740386	15741141	Merged-1-15740892-3
1	15755894	15757616	Merged-1-15756749-4
1	15757918	15758632	Merged-1-15758256-3
1	15759670	15760285	Merged-1-15760007-3
1	15760363	15761025	Merged-1-15760680-3
1	15763035	15763936	Merged-1-15763491-3
1	15764902	15765583	Merged-1-15765224-3
1	15765701	15766106	Merged-1-15765892-3
1	15778296	15779473	Merged-1-15778797-3
1	15780323	15781228	Merged-1-15780714-4
1	15784388	15786832	Merged-1-15785557-6
1	15789877	15790537	Merged-1-15790337-3
1	15799765	15800532	Merged-1-15800165-3
1	15800684	15802943	Merged-1-15801794-3
1	15803016	15805563	Merged-1-15804379-4
1	15810585	15811164	Merged-1-15810919-3
1	15815779	15816332	Merged-1-15816052-3
1	15821556	15821981	Merged-1-15821740-3
1	15824538	15829620	Merged-1-15827358-8
1	15830510	15833483	Merged-1-15832212-6
1	15833743	15834148	Merged-1-15833939-3
1	15836441	15841968	Merged-1-15839945-7
1	15842521	15845826	Merged-1-15844565-5
1	15845957	15846362	Merged-1-15846116-3
1	15855784	15856735	Merged-1-15856352-4
1	15856875	15858413	Merged-1-15857260-5
1	15861712	15862478	Merged-1-15862191-3
1	15863379	15864388	Merged-1-15864036-4
1	15866970	15868031	Merged-1-15867613-3
1	15868155	15871610	Merged-1-15869892-7
1	15872658	15875560	Merged-1-15874020-8
1	15878646	15879697	Merged-1-15879157-3
1	15881357	15881839	Merged-1-15881603-3
1	15884664	15885538	Merged-1-15885127-4
1	15885646	15887061	Merged-1-15886298-4
1	15887891	15888810	Merged-1-15888310-4
1	15889429	15891200	Merged-1-15890432-8
1	15901921	15902725	Merged-1-15902316-3
1	15905512	15906048	Merged-1-15905720-3
1	15907484	15908518	Merged-1-15908010-3
1	15909019	15916681	Merged-1-15913069-15
1	15916797	15920087	Merged-1-15918843-8
1	15920680	15922035	Merged-1-15921294-4
1	15925278	15925727	Merged-1-15925503-3
1	15935359	15935921	Merged-1-15935628-3
1	15939698	15940109	Merged-1-15939918-3
1	15940866	15941294	Merged-1-15941021-3
1	15941775	15943227	Merged-1-15942496-4
1	15943399	15944858	Merged-1-15944135-3
1	15950524	15951159	Merged-1-15950859-3
1	15951266	15954671	Merged-1-15952737-9
1	15956643	15958019	Merged-1-15957379-3
1	15958235	15960025	Merged-1-15959271-3
1	15961489	15965033	Merged-1-15963086-4
1	15965150	15965837	Merged-1-15965511-3
1	15966282	15968252	Merged-1-15967304-4
1	15968426	15969716	Merged-1-15969091-4
1	15970234	15971254	Merged-1-15970661-3
1	15971409	15972503	Merged-1-15971950-5
1	15984211	15984954	Merged-1-15984615-3
1	15989721	15990723	Merged-1-15990216-3
1	15991464	15992612	Merged-1-15992018-3
1	15992698	15994053	Merged-1-15993415-4
1	16002523	16004104	Merged-1-16003409-4
1	16004305	16004884	Merged-1-16004556-5
1	16005621	16006474	Merged-1-16006040-3
1	16006645	16007883	Merged-1-16007181-4
1	16012568	16022025	Merged-1-16017490-16
1	16022785	16024775	Merged-1-16023726-3
1	16024974	16025906	Merged-1-16025450-3
1	16026105	16026745	Merged-1-16026396-4
1	16026851	16029044	Merged-1-16028036-6
1	16033109	16033598	Merged-1-16033400-3
1	16033688	16035230	Merged-1-16034220-5
1	16044288	16045040	Merged-1-16044646-4
1	16052927	16053688	Merged-1-16053307-3
1	16061143	16061934	Merged-1-16061667-3
1	16062515	16065186	Merged-1-16064158-5
1	16065296	16065719	Merged-1-16065495-3
1	16065900	16067767	Merged-1-16066880-5
1	16072498	16073478	Merged-1-16073139-3
1	16085192	16087249	Merged-1-16086317-7
1	16092880	16094029	Merged-1-16093607-3
1	16094550	16095629	Merged-1-16094952-4
1	16096922	16098773	Merged-1-16097913-3
1	16098863	16100509	Merged-1-16099736-5
1	16101875	16103096	Merged-1-16102550-5
1	16105250	16105728	Merged-1-16105486-3
1	16109699	16111271	Merged-1-16110314-7
1	16113745	16114860	Merged-1-16114280-3
1	16116106	16118478	Merged-1-16117292-4
1	16118506	16120981	Merged-1-16119714-8
1	16121113	16122566	Merged-1-16122033-3
1	16123334	16125655	Merged-1-16124778-5
1	16133928	16134274	Merged-1-16134112-3
1	16140233	16140358	Merged-1-16140272-3
1	16142134	16143572	Merged-1-16142819-4
1	16145406	16145987	Merged-1-16145701-3
1	16146074	16146722	Merged-1-16146414-3
1	16146844	16147748	Merged-1-16147316-4
1	16147994	16148530	Merged-1-16148266-3
1	16158866	16159427	Merged-1-16159268-3
1	16160140	16160709	Merged-1-16160454-3
1	16161694	16163408	Merged-1-16162639-4
1	16163650	16164008	Merged-1-16163832-3
1	16164611	16164981	Merged-1-16164778-3
1	16165212	16169729	Merged-1-16167833-5
1	16169865	16170386	Merged-1-16170098-3
1	16172302	16173214	Merged-1-16172849-5
1	16173628	16175068	Merged-1-16174418-3
1	16175494	16176000	Merged-1-16175796-3
1	16176477	16177630	Merged-1-16177002-3
1	16181105	16181992	Merged-1-16181668-3
1	16182069	16182847	Merged-1-16182401-3
1	16183432	16184488	Merged-1-16184145-3
1	16189105	16191841	Merged-1-16190231-6
1	16192883	16194083	Merged-1-16193404-3
1	16194189	16195616	Merged-1-16195127-3
1	16195956	16198318	Merged-1-16197200-6
1	16198496	16204005	Merged-1-16201315-3
1	16204280	16206259	Merged-1-16205075-4
1	16209203	16210724	Merged-1-16209890-5
1	16212087	16212592	Merged-1-16212340-3
1	16212769	16213846	Merged-1-16213365-3
1	16231662	16232175	Merged-1-16231911-3
1	16236667	16244706	Merged-1-16239567-6
1	16244815	16246769	Merged-1-16245799-3
1	16246877	16249325	Merged-1-16248233-5
1	16249810	16250959	Merged-1-16250342-3
1	16251065	16253036	Merged-1-16252000-4
1	16253912	16254216	Merged-1-16254057-3
1	16255629	16257071	Merged-1-16256355-4
1	16258649	16259445	Merged-1-16259113-3
1	16259550	16259964	Merged-1-16259786-3
1	16260236	16260506	Merged-1-16260347-3
1	16260744	16261209	Merged-1-16260962-3
1	16261571	16261938	Merged-1-16261804-3
1	16262054	16262665	Merged-1-16262334-3
1	16265243	16265825	Merged-1-16265539-3
1	16273836	16274848	Merged-1-16274401-3
1	16279092	16280616	Merged-1-16279822-6
1	16281458	16287476	Merged-1-16283740-9
1	16287591	16288699	Merged-1-16288102-3
1	16288823	16292432	Merged-1-16290536-8
1	16293655	16294858	Merged-1-16294363-4
1	16295222	16299317	Merged-1-16296755-9
1	16299543	16300620	Merged-1-16300083-3
1	16300748	16303382	Merged-1-16301928-6
1	16304656	16305940	Merged-1-16305316-4
1	16306267	16306951	Merged-1-16306605-3
1	16307693	16307800	Merged-1-16307745-3
1	16310931	16315560	Merged-1-16313350-8
1	16315659	16318258	Merged-1-16316986-9
1	16318847	16321494	Merged-1-16320216-6
1	16322865	16323498	Merged-1-16323164-3
1	16323613	16325518	Merged-1-16324661-6
1	16327015	16336034	Merged-1-16332082-15
1	16336940	16339753	Merged-1-16338276-8
1	16339960	16340969	Merged-1-16340457-3
1	16341076	16341475	Merged-1-16341303-3
1	16341751	16342638	Merged-1-16342219-3
1	16342863	16345191	Merged-1-16343892-6
1	16346097	16347108	Merged-1-16346604-3
1	16347931	16348912	Merged-1-16348325-3
1	16348947	16358457	Merged-1-16353220-9
1	16358577	16361421	Merged-1-16359981-3
1	16361616	16362810	Merged-1-16362080-4
1	16363010	16363739	Merged-1-16363329-3
1	16363848	16369671	Merged-1-16366049-5
1	16369835	16371279	Merged-1-16370462-4
1	16371315	16373569	Merged-1-16372474-5
1	16373994	16378114	Merged-1-16376013-6
1	16378302	16386800	Merged-1-16381318-9
1	16386889	16391009	Merged-1-16388983-11
1	16391321	16392620	Merged-1-16391994-3
1	16392710	16393495	Merged-1-16393066-3
1	16395300	16396935	Merged-1-16396004-5
1	16397158	16398339	Merged-1-16397700-3
1	16400315	16401095	Merged-1-16400738-3
1	16403572	16403898	Merged-1-16403728-3
1	16404102	16405672	Merged-1-16404937-3
1	16406897	16408014	Merged-1-16407458-4
1	16413376	16414650	Merged-1-16414021-4
1	16418446	16419096	Merged-1-16418782-3
1	16419232	16421645	Merged-1-16420297-7
1	16421772	16422029	Merged-1-16421859-3
1	16422383	16423542	Merged-1-16422916-3
1	16430394	16430560	Merged-1-16430484-3
1	16430881	16434271	Merged-1-16432678-5
1	16439075	16439286	Merged-1-16439183-3
1	16448686	16452027	Merged-1-16450209-4
1	16452140	16454041	Merged-1-16453255-4
1	16455042	16456382	Merged-1-16455802-5
1	16456491	16457904	Merged-1-16457187-3
1	16458037	16458921	Merged-1-16458433-3
1	16459444	16460370	Merged-1-16459908-3
1	16462593	16463527	Merged-1-16463064-4
1	16466451	16466871	Merged-1-16466680-3
1	16467424	16467863	Merged-1-16467614-3
1	16474173	16476940	Merged-1-16475546-5
1	16477380	16477807	Merged-1-16477591-3
1	16483205	16483369	Merged-1-16483253-3
1	16488882	16489377	Merged-1-16489125-3
1	16489491	16490005	Merged-1-16489764-3
1	16490467	16492422	Merged-1-16491354-3
1	16492662	16493324	Merged-1-16493003-3
1	16494359	16496226	Merged-1-16495136-5
1	16496379	16498825	Merged-1-16497661-5
1	16498969	16500690	Merged-1-16499873-3
1	16500840	16506205	Merged-1-16504071-13
1	16507461	16511346	Merged-1-16509213-11
1	16511433	16532516	Merged-1-16525245-18
1	16533925	16534506	Merged-1-16534248-3
1	16535294	16536587	Merged-1-16535993-7
1	16538434	16540331	Merged-1-16539503-7
1	16540619	16542227	Merged-1-16541353-4
1	16542388	16543594	Merged-1-16543057-6
1	16544045	16544663	Merged-1-16544316-3
1	16546686	16547182	Merged-1-16546966-3
1	16547723	16548232	Merged-1-16547974-3
1	16550880	16551291	Merged-1-16551125-3
1	16551391	16554820	Merged-1-16553190-7
1	16555300	16556528	Merged-1-16556111-3
1	16556670	16559294	Merged-1-16558331-7
1	16562067	16562452	Merged-1-16562257-3
1	16564192	16564556	Merged-1-16564398-3
1	16565888	16566038	Merged-1-16565963-3
1	16568852	16570509	Merged-1-16569487-5
1	16571763	16573397	Merged-1-16572717-3
1	16581451	16581898	Merged-1-16581667-3
1	16581978	16589544	Merged-1-16585605-13
1	16590388	16590705	Merged-1-16590534-3
1	16590848	16591512	Merged-1-16591181-3
1	16591998	16592298	Merged-1-16592139-3
1	16592509	16592716	Merged-1-16592614-3
1	16592971	16593127	Merged-1-16593046-3
1	16593270	16594869	Merged-1-16594092-3
1	16595025	16596291	Merged-1-16595640-3
1	16597962	16599013	Merged-1-16598516-3
1	16599121	16599886	Merged-1-16599495-3
1	16600008	16606422	Merged-1-16603115-9
1	16606571	16612221	Merged-1-16609618-8
1	16612348	16613500	Merged-1-16612900-6
1	16624434	16624782	Merged-1-16624639-3
1	16625504	16630282	Merged-1-16627918-5
1	16630356	16637498	Merged-1-16634394-7
1	16641041	16641370	Merged-1-16641193-3
1	16645740	16646309	Merged-1-16645974-3
1	16650145	16651913	Merged-1-16651136-5
1	16659596	16664347	Merged-1-16661598-10
1	16665992	16666851	Merged-1-16666458-3
1	16667364	16667843	Merged-1-16667564-3
1	16669813	16670694	Merged-1-16670208-3
1	16671252	16673176	Merged-1-16672213-4
1	16673266	16673535	Merged-1-16673404-3
1	16673684	16673990	Merged-1-16673832-3
1	16674262	16680197	Merged-1-16677380-12
1	16680246	16683084	Merged-1-16681735-7
1	16683120	16684303	Merged-1-16683642-3
1	16684972	16686591	Merged-1-16685756-4
1	16689722	16690320	Merged-1-16690001-3
1	16691154	16699078	Merged-1-16694531-14
1	16699235	16699644	Merged-1-16699411-3
1	16700985	16701751	Merged-1-16701295-3
1	16706419	16707405	Merged-1-16706881-3
1	16707502	16707964	Merged-1-16707748-3
1	16709972	16710562	Merged-1-16710237-5
1	16710954	16711973	Merged-1-16711519-5
1	16712323	16712991	Merged-1-16712634-3
1	16716769	16718413	Merged-1-16717693-3
1	16721995	16722107	Merged-1-16722038-3
1	16723270	16723879	Merged-1-16723632-4
1	16724035	16724711	Merged-1-16724337-3
1	16724730	16734538	Merged-1-16730796-16
1	16737671	16738771	Merged-1-16738243-3
1	16741745	16743070	Merged-1-16742366-4
1	16743257	16746579	Merged-1-16744724-4
1	16748831	16751415	Merged-1-16750234-8
1	16752355	16752887	Merged-1-16752704-3
1	16754559	16755302	Merged-1-16754875-4
1	16757439	16758748	Merged-1-16757980-5
1	16761570	16761854	Merged-1-16761720-3
1	16769845	16771053	Merged-1-16770453-3
1	16773503	16773781	Merged-1-16773638-3
1	16774118	16774658	Merged-1-16774400-3
1	16778074	16778240	Merged-1-16778136-3
1	16778351	16778847	Merged-1-16778648-3
1	16779137	16779775	Merged-1-16779506-3
1	16790279	16792157	Merged-1-16791311-8
1	16792296	16792547	Merged-1-16792447-3
1	16793425	16794427	Merged-1-16793968-3
1	16801525	16802994	Merged-1-16802296-6
1	16803634	16804063	Merged-1-16803833-3
1	16807433	16808104	Merged-1-16807786-3
1	16810676	16811028	Merged-1-16810890-3
1	16815260	16815729	Merged-1-16815539-5
1	16815916	16816560	Merged-1-16816255-4
1	16818519	16820258	Merged-1-16819508-4
1	16820386	16820666	Merged-1-16820537-3
1	16822307	16822484	Merged-1-16822405-3
1	16824972	16825365	Merged-1-16825154-3
1	16825507	16825871	Merged-1-16825700-3
1	16828521	16828871	Merged-1-16828721-3
1	16830353	16830882	Merged-1-16830550-3
1	16840648	16841333	Merged-1-16841054-3
1	16841399	16842761	Merged-1-16841998-5
1	16843245	16844078	Merged-1-16843594-3
1	16844292	16844735	Merged-1-16844526-3
1	16846510	16847327	Merged-1-16846909-5
1	16853506	16858142	Merged-1-16856352-6
1	16858529	16859191	Merged-1-16858900-4
1	16859642	16860287	Merged-1-16859988-4
1	16860591	16861787	Merged-1-16861042-5
1	16862583	16862906	Merged-1-16862742-3
1	16863192	16863512	Merged-1-16863327-3
1	16863994	16864370	Merged-1-16864076-3
1	16864900	16864976	Merged-1-16864941-3
1	16866692	16866879	Merged-1-16866814-3
1	16867709	16869034	Merged-1-16868248-3
1	16870096	16871143	Merged-1-16870599-4
1	16876807	16878496	Merged-1-16877763-3
1	16879416	16880747	Merged-1-16879973-5
1	16880852	16882528	Merged-1-16881662-4
1	16882632	16887216	Merged-1-16884881-5
1	16889284	16889665	Merged-1-16889385-3
1	16890526	16891174	Merged-1-16890953-3
1	16892081	16892281	Merged-1-16892172-3
1	16899356	16899822	Merged-1-16899591-3
1	16902751	16903437	Merged-1-16903109-4
1	16904206	16904819	Merged-1-16904538-3
1	16924822	16925928	Merged-1-16925298-3
1	16929810	16930176	Merged-1-16929994-3
1	16936702	16936953	Merged-1-16936844-3
1	16937899	16938153	Merged-1-16938036-3
1	16939131	16939624	Merged-1-16939359-3
1	16942642	16944061	Merged-1-16943341-4
1	16944236	16945685	Merged-1-16944933-4
1	16945758	16948292	Merged-1-16947048-4
1	16948410	16953716	Merged-1-16951382-14
1	16954164	16955008	Merged-1-16954561-3
1	16955886	16956350	Merged-1-16956121-3
1	16956451	16958016	Merged-1-16956981-5
1	16958086	16960665	Merged-1-16959305-5
1	16960837	16962608	Merged-1-16961656-5
1	16965750	16966680	Merged-1-16966235-3
1	16967149	16967393	Merged-1-16967254-3
1	16967624	16967810	Merged-1-16967711-3
1	16968086	16968370	Merged-1-16968191-3
1	16969237	16969755	Merged-1-16969500-3
1	16974835	16975535	Merged-1-16975182-3
1	16984748	16986250	Merged-1-16985493-3
1	16986294	16987042	Merged-1-16986765-3
1	16987172	16987894	Merged-1-16987575-4
1	16988556	16989953	Merged-1-16989136-5
1	17004161	17005416	Merged-1-17004699-4
1	17005506	17006482	Merged-1-17005928-4
1	17006873	17007558	Merged-1-17007177-4
1	17011915	17012035	Merged-1-17012003-3
1	17015599	17015915	Merged-1-17015758-3
1	17016542	17020869	Merged-1-17019012-6
1	17023070	17024004	Merged-1-17023553-3
1	17024084	17030858	Merged-1-17028480-8
1	17035005	17036438	Merged-1-17035686-4
1	17036543	17038349	Merged-1-17037249-5
1	17038714	17044898	Merged-1-17041990-17
1	17047162	17050124	Merged-1-17048207-10
1	17069917	17070612	Merged-1-17070101-3
1	17071372	17074571	Merged-1-17072982-5
1	17076854	17077354	Merged-1-17077104-3
1	17082897	17083160	Merged-1-17083027-3
1	17091360	17092860	Merged-1-17092063-3
1	17094321	17095553	Merged-1-17094877-3
1	17102202	17102532	Merged-1-17102327-3
1	17103133	17103426	Merged-1-17103303-3
1	17106694	17107628	Merged-1-17107181-5
1	17108252	17108486	Merged-1-17108411-3
1	17109813	17110962	Merged-1-17110450-4
1	17111157	17114573	Merged-1-17112747-5
1	17114710	17115048	Merged-1-17114859-3
1	17116314	17116681	Merged-1-17116519-3
1	17122202	17122382	Merged-1-17122293-3
1	17135927	17136422	Merged-1-17136178-3
1	17137556	17138800	Merged-1-17138247-5
1	17139312	17140743	Merged-1-17139993-5
1	17141041	17142317	Merged-1-17141711-4
1	17142790	17144227	Merged-1-17143471-4
1	17144607	17146009	Merged-1-17145278-6
1	17151764	17152882	Merged-1-17152245-6
1	17178548	17179255	Merged-1-17178845-3
1	17187651	17188958	Merged-1-17188305-3
1	17193398	17193711	Merged-1-17193563-3
1	17193940	17195797	Merged-1-17194911-3
1	17196033	17197986	Merged-1-17196943-3
1	17201348	17202328	Merged-1-17201807-3
1	17205843	17206417	Merged-1-17206181-3
1	17213313	17217694	Merged-1-17215905-8
1	17228612	17230096	Merged-1-17229388-3
1	17230442	17231185	Merged-1-17230675-3
1	17234106	17234833	Merged-1-17234399-3
1	17239557	17241308	Merged-1-17240542-6
1	17254875	17265432	Merged-1-17260516-8
1	17267017	17268195	Merged-1-17267719-5
1	17274203	17274512	Merged-1-17274373-3
1	17278478	17279601	Merged-1-17279073-3
1	17279710	17280755	Merged-1-17280303-4
1	17281894	17282719	Merged-1-17282283-3
1	17289021	17289531	Merged-1-17289265-3
1	17289984	17290488	Merged-1-17290240-3
1	17293254	17293661	Merged-1-17293417-3
1	17294708	17295532	Merged-1-17295071-4
1	17299578	17300602	Merged-1-17300133-5
1	17305612	17306171	Merged-1-17305896-3
1	17312236	17314179	Merged-1-17313367-4
1	17314993	17317805	Merged-1-17316555-8
1	17318000	17318877	Merged-1-17318458-3
1	17323722	17324899	Merged-1-17324341-3
1	17332432	17332769	Merged-1-17332630-3
1	17333044	17333339	Merged-1-17333196-3
1	17335298	17335690	Merged-1-17335504-3
1	17341157	17341502	Merged-1-17341394-3
1	17341602	17342825	Merged-1-17342174-6
1	17345134	17345277	Merged-1-17345213-3
1	17349677	17350421	Merged-1-17350054-3
1	17360764	17364107	Merged-1-17362371-9
1	17365045	17365935	Merged-1-17365594-3
1	17368829	17369183	Merged-1-17369048-3
1	17369318	17369882	Merged-1-17369622-3
1	17377561	17377756	Merged-1-17377658-3
1	17381411	17382324	Merged-1-17381753-5
1	17384207	17384549	Merged-1-17384424-3
1	17402306	17402771	Merged-1-17402609-3
1	17404383	17404863	Merged-1-17404642-3
1	17405657	17405859	Merged-1-17405761-3
1	17406099	17409804	Merged-1-17407931-9
1	17410346	17413344	Merged-1-17411662-8
1	17414140	17415105	Merged-1-17414672-3
1	17415359	17416044	Merged-1-17415702-3
1	17416119	17416314	Merged-1-17416203-3
1	17418394	17418804	Merged-1-17418544-3
1	17430776	17431903	Merged-1-17431339-3
1	17439309	17439656	Merged-1-17439397-3
1	17440255	17440703	Merged-1-17440514-3
1	17441225	17441879	Merged-1-17441555-3
1	17448376	17448868	Merged-1-17448642-3
1	17465892	17466242	Merged-1-17466028-3
1	17489216	17491240	Merged-1-17490419-4
1	17502058	17503644	Merged-1-17502779-5
1	17510722	17511585	Merged-1-17511194-3
1	17512408	17513049	Merged-1-17512809-5
1	17514996	17515581	Merged-1-17515281-3
1	17515738	17516253	Merged-1-17515999-3
1	17520598	17525199	Merged-1-17523364-11
1	17528589	17536198	Merged-1-17533300-5
1	17540532	17541902	Merged-1-17541157-3
1	17542068	17545332	Merged-1-17543362-6
1	17545742	17548300	Merged-1-17547009-3
1	17548443	17549822	Merged-1-17549367-3
1	17551041	17551352	Merged-1-17551197-3
1	17551488	17551742	Merged-1-17551610-3
1	17551958	17552410	Merged-1-17552193-3
1	17554184	17555396	Merged-1-17554786-3
1	17555587	17555884	Merged-1-17555746-3
1	17565654	17566421	Merged-1-17565996-3
1	17570680	17572094	Merged-1-17571407-3
1	17573374	17575537	Merged-1-17574665-5
1	17575629	17576401	Merged-1-17575948-3
1	17579109	17579738	Merged-1-17579384-3
1	17590283	17590674	Merged-1-17590498-3
1	17605488	17606257	Merged-1-17605857-3
1	17607458	17607601	Merged-1-17607534-3
1	17607931	17610908	Merged-1-17609151-8
1	17610952	17611956	Merged-1-17611442-5
1	17615207	17615423	Merged-1-17615323-3
1	17620659	17622478	Merged-1-17621465-3
1	17624746	17627434	Merged-1-17626111-6
1	17632376	17633041	Merged-1-17632735-4
1	17638734	17639365	Merged-1-17639067-3
1	17639469	17642646	Merged-1-17640793-4
1	17654516	17656522	Merged-1-17655551-6
1	17656634	17660573	Merged-1-17658516-6
1	17664583	17665271	Merged-1-17664950-3
1	17666010	17666342	Merged-1-17666159-3
1	17666661	17666801	Merged-1-17666720-3
1	17667882	17674271	Merged-1-17670895-15
1	17674442	17675376	Merged-1-17674894-3
1	17676027	17682343	Merged-1-17678579-6
1	17685487	17686270	Merged-1-17685852-3
1	17686479	17687403	Merged-1-17686852-3
1	17689585	17690747	Merged-1-17690129-3
1	17695634	17695924	Merged-1-17695804-3
1	17709448	17710152	Merged-1-17709741-3
1	17712681	17715501	Merged-1-17714191-7
1	17727033	17727250	Merged-1-17727138-3
1	17766010	17766274	Merged-1-17766153-3
1	17812185	17813469	Merged-1-17812722-4
1	17813523	17813978	Merged-1-17813778-3
1	17820307	17821177	Merged-1-17820799-6
1	17821303	17825389	Merged-1-17823067-10
1	17837879	17838449	Merged-1-17838142-3
1	17838574	17839042	Merged-1-17838765-3
[truncated: 10,773 more rows]

## Sheet: b.miRNA_precursor_loci
Supplementary file 5b. miRNA primary transcript loci (miRBase)
Chromosome	Start	End	ID
1	28499	28706	MI0005394
1	78926	79037	MI0000199
1	234005	234159	MI0010632
1	1653220	1653624	MI0019213
1	1727262	1727415	MI0019240
1	2165516	2165746	MI0005410
1	3961347	3961464	MI0000989
1	4182131	4182299	MI0005102
1	4525270	4525360	MI0026794
1	4820354	4820549	MI0005386
1	6220645	6220841	MI0000218
1	6520940	6521124	MI0005393
1	6695419	6695609	MI0000982
1	6740499	6740591	MI0005441
1	7058193	7058310	MI0001005
1	7400801	7400992	MI0020196
1	7423517	7423611	MI0005111
1	7423520	7423607	MI0019231
1	9363195	9363288	MI0001007
1	9364470	9364570	MI0001008
1	9367079	9367179	MI0001009
1	10227072	10227195	MI0001020
1	11137538	11137915	MI0000975
1	11230462	11230612	MI0001073
1	11499383	11499883	MI0019224
1	11785935	11786037	MI0001069
1	11786291	11786371	MI0019237
1	11834021	11834226	MI0005385
1	11901408	11901520	MI0013362
1	11957459	11957730	MI0005433
1	12011151	12011223	MI0019201
1	12023525	12023597	MI0019211
1	12035046	12035135	MI0019255
1	13050666	13050864	MI0014666
1	13067250	13067335	MI0005103
1	16116571	16117041	MI0019244
1	16766258	16766438	MI0017894
1	16993890	16994045	MI0017895
1	17386794	17387008	MI0019253
1	17825684	17825857	MI0000193
1	18026810	18027031	MI0000187
1	18549958	18550036	MI0019208
1	18686854	18686966	MI0019251
1	19026914	19027000	MI0019236
1	19430077	19430277	MI0001078
1	19806916	19807113	MI0019232
1	20039462	20039616	MI0000978
1	20041517	20041734	MI0000979
1	20622537	20622719	MI0019229
1	20772217	20772302	MI0001084
1	21360150	21360251	MI0019248
1	21360150	21360251	MI0019226
1	22084263	22084683	MI0019223
1	22107345	22107456	MI0001441
1	22149717	22149843	MI0005436
1	22149935	22150033	MI0005104
1	22150127	22150266	MI0014668
1	22372461	22372578	MI0017891
1	22372669	22372790	MI0015816
1	22577066	22577265	MI0005398
1	22577374	22577733	MI0005402
1	22795617	22795735	MI0005106
1	22930088	22930204	MI0000990
1	23058033	23058156	MI0001424
1	23345376	23345511	MI0001021
1	23412988	23413436	MI0019235
1	24543739	24544014	MI0017886
1	24553908	24554049	MI0017882
1	24605426	24605567	MI0020195
1	24884065	24884396	MI0000196
1	24913201	24913299	MI0000184
1	24921085	24921217	MI0000185
1	25137455	25137563	MI0001425
1	25278943	25279207	MI0005395
1	26269978	26270078	MI0001010
1	26272775	26272870	MI0001011
1	26273857	26273969	MI0001012
1	26637999	26638107	MI0005107
1	26772632	26772935	MI0019228
1	26773538	26773725	MI0005435
1	27713232	27713416	MI0000189
1	27987015	27987125	MI0001426
1	28544453	28544853	MI0005391
1	28568807	28568928	MI0001006
1	28889374	28889532	MI0015817
1	29016519	29016828	MI0001071
1	29422451	29422574	MI0005105
1	29525150	29525337	MI0005389
1	29525201	29525286	MI0019230
2	2804	3176	MI0019246
2	771336	771562	MI0005396
2	1040937	1041042	MI0001017
2	2063847	2064061	MI0026810
2	3517382	3517452	MI0019222
2	3740796	3740985	MI0026805
2	4142322	4142473	MI0001013
2	4674426	4674698	MI0005411
2	4770537	4770646	MI0019203
2	5080633	5080714	MI0026798
2	7008519	7008599	MI0001427
2	7166816	7166975	MI0017881
2	8392448	8392608	MI0019204
2	8412515	8412618	MI0001082
2	8432647	8432796	MI0017880
2	8894931	8895006	MI0026795
2	9560760	9560923	MI0005109
2	9634956	9635113	MI0001074
2	9919983	9920197	MI0017884
2	9942150	9942335	MI0005400
2	10026909	10027050	MI0020189
2	10026909	10027050	MI0020188
2	10247205	10247462	MI0005387
2	10356781	10357163	MI0019212
2	10403229	10403370	MI0017887
2	10634279	10634616	MI0005392
2	10676450	10676573	MI0000178
2	10718095	10718198	MI0005439
2	11159659	11159845	MI0005381
2	11942913	11943015	MI0000215
2	11974710	11974881	MI0017889
2	12270178	12270373	MI0019209
2	13708747	13708864	MI0001428
2	13866204	13866467	MI0001079
2	14099958	14100149	MI0026800
2	14442977	14443077	MI0001023
2	14443503	14443612	MI0001024
2	14444996	14445114	MI0001025
2	15611869	15611982	MI0008303
2	16061953	16062060	MI0001000
2	16340278	16340363	MI0000190
2	16587969	16588110	MI0026055
2	16652100	16652233	MI0001003
2	16798583	16798870	MI0019250
2	16890445	16890567	MI0026801
2	17029700	17029899	MI0001086
2	17349436	17349574	MI0005108
2	17589019	17589087	MI0019234
2	18902540	18903035	MI0019238
2	18994631	18994856	MI0001085
2	19176107	19176277	MI0000201
2	19319813	19320031	MI0001080
2	19415051	19415186	MI0001072
2	19520751	19520864	MI0000197
2	19686956	19687039	MI0019227
3	1306621	1306781	MI0001088
3	2854283	2854442	MI0010630
3	3366330	3366430	MI0000188
3	3599775	3599908	MI0000991
3	4358993	4359219	MI0000212
3	4496774	4496965	MI0005380
3	4805683	4805850	MI0000980
3	5496984	5497119	MI0017892
3	5500031	5500152	MI0013364
3	5500036	5500147	MI0005112
3	6217475	6217600	MI0015818
3	6244499	6244716	MI0000186
3	6488233	6488426	MI0005446
3	6516217	6516290	MI0001429
3	8108071	8108209	MI0000208
3	8236152	8236254	MI0000217
3	8346366	8346656	MI0005408
3	8836255	8836384	MI0026799
3	9871959	9872165	MI0000983
3	9872332	9872553	MI0000984
3	9875524	9875737	MI0000985
3	9875892	9876103	MI0000986
3	9878167	9878379	MI0000987
3	9878539	9878754	MI0000988
3	10706764	10706908	MI0020191
3	11747714	11747831	MI0026813
3	14196773	14197147	MI0019215
3	14742420	14742804	MI0019225
3	15336704	15337170	MI0019210
3	16072448	16072637	MI0005404
3	16538488	16538625	MI0026793
3	16589413	16589526	MI0026804
3	17178446	17178608	MI0019233
3	17402761	17402873	MI0013363
3	17418775	17419220	MI0019220
3	17469945	17470020	MI0026796
3	17742097	17742302	MI0005399
3	17838134	17838266	MI0005438
3	18843648	18843723	MI0026797
3	19073433	19073556	MI0000214
3	19544750	19545106	MI0019205
3	19659300	19659413	MI0005101
3	19659531	19659715	MI0005406
3	20587903	20588027	MI0000992
3	20691646	20691806	MI0001004
3	22122759	22122936	MI0005383
3	22537282	22537417	MI0019247
3	22678151	22678279	MI0026812
3	22922205	22922325	MI0000202
3	23406167	23406276	MI0000209
4	369830	370012	MI0000200
4	1023911	1024149	MI0019217
4	1046803	1046983	MI0013366
4	1340478	1340656	MI0005382
4	1340520	1340614	MI0029231
4	1523305	1523503	MI0002409
4	1528133	1528370	MI0002407
4	1535425	1535661	MI0002408
4	2178999	2179122	MI0016587
4	2184134	2184629	MI0014669
4	2625949	2626056	MI0001015
4	2789655	2789741	MI0001077
4	4889420	4889914	MI0019221
4	5020236	5020486	MI0001070
4	5292625	5292820	MI0019245
4	5321226	5321643	MI0019257
4	6413009	6413342	MI0005388
4	6546646	6546827	MI0017898
4	6787002	6787153	MI0017893
4	6791300	6791470	MI0017888
4	7102460	7102632	MI0026802
4	7161852	7161963	MI0026809
4	7844495	7844688	MI0017896
4	7845706	7845927	MI0005405
4	7846596	7846899	MI0005440
4	7878184	7878561	MI0005434
4	7878651	7878760	MI0001016
4	7882764	7882889	MI0020190
4	7885250	7885462	MI0005397
4	7890569	7890719	MI0016588
4	8336165	8336373	MI0005407
4	8460515	8460662	MI0015815
4	8504140	8504314	MI0005110
4	9888981	9889070	MI0000191
4	10449328	10449409	MI0019249
4	10578634	10578772	MI0000210
4	10711557	10711762	MI0015820
4	11368751	11368874	MI0015819
4	11370262	11370325	MI0008304
4	11375363	11375481	MI0005445
4	11482878	11483257	MI0000981
4	11795176	11795275	MI0026806
4	11962900	11963078	MI0017885
4	12214068	12214167	MI0005444
4	12217405	12217568	MI0005401
4	12352955	12353131	MI0000544
4	12625093	12625782	MI0005409
4	13316753	13316927	MI0019239
4	13846970	13847161	MI0005384
4	14982319	14982545	MI0019206
4	15074898	15075081	MI0000179
4	15415417	15415521	MI0000180
4	15660369	15660475	MI0001430
4	18087204	18087442	MI0026808
4	18485437	18485531	MI0019242
5	287583	287736	MI0000198
5	400357	400524	MI0010631
5	897019	897356	MI0005379
5	1188206	1188301	MI0000216
5	2634904	2635044	MI0000194
5	2641425	2641674	MI0005390
5	2838634	2838773	MI0000203
5	2840621	2840734	MI0000204
5	3247227	3247424	MI0020193
5	3247235	3247432	MI0020192
5	3311961	3312070	MI0026814
5	3456631	3456749	MI0000181
5	3802713	3803062	MI0019200
5	3867206	3867313	MI0000182
5	4479396	4479591	MI0005403
5	4691021	4691137	MI0001018
5	4694693	4694808	MI0001019
5	5169989	5170131	MI0005442
5	6926004	6926446	MI0019207
5	7057156	7057231	MI0031739
5	7122565	7122688	MI0019202
5	7168869	7168969	MI0008305
5	7478568	7478673	MI0026803
5	7583054	7583403	MI0014667
5	7740597	7740708	MI0000195
5	8527468	8527649	MI0000976
5	9022835	9023326	MI0019214
5	9098790	9098916	MI0005437
5	9136105	9136237	MI0000183
5	9362558	9362655	MI0026807
5	9789581	9789666	MI0019241
5	9852673	9852775	MI0001087
5	10943901	10944062	MI0017897
5	11324369	11324590	MI0005413
5	11667796	11667879	MI0019216
5	11689860	11690081	MI0005415
5	11757139	11757222	MI0019256
5	11838095	11838316	MI0005414
5	11847718	11847939	MI0005412
5	11942466	11942687	MI0015956
5	12268506	12268697	MI0017899
5	13611797	13611932	MI0001014
5	13622415	13622838	MI0013367
5	14099736	14100205	MI0019219
5	14946670	14947169	MI0019252
5	15758104	15758192	MI0016589
5	15870589	15871000	MI0000977
5	15891578	15891873	MI0005447
5	16157822	16157948	MI0005443
5	16409803	16409862	MI0019243
5	16649993	16650138	MI0019218
5	16660468	16660640	MI0000545
5	16775519	16775662	MI0000205
5	17516300	17516405	MI0000206
5	17985849	17985995	MI0019199
5	18358787	18358911	MI0000211
5	19009093	19009182	MI0000192
5	19499054	19499533	MI0019254
5	19566959	19567084	MI0013369
5	19567207	19567386	MI0015821
5	20554880	20555053	MI0017883
5	20632513	20632637	MI0001075
5	21161505	21161652	MI0020194
5	21395544	21395629	MI0005448
5	21641176	21641308	MI0026811
5	22251821	22251921	MI0013368
5	22597011	22597117	MI0001083
5	23431702	23431777	MI0031740
5	23636946	23637066	MI0001001
5	23988471	23988596	MI0001089
5	24002238	24002313	MI0031741
5	24293092	24293298	MI0001002
5	24962484	24962598	MI0001022
5	25230567	25230667	MI0001431
5	25504797	25504919	MI0000207
5	26411579	26411672	MI0000213

## Sheet: c.TAIR10_TAS_loci
Supplementary file 5c. TAIR10 TAS loci
Chromosome	Start	End	ID
1	18549203	18550042	TAS1B
2	11721538	11722468	TAS1A
2	16537287	16538277	TAS1C
2	16539383	16540417	TAS2
3	5861490	5862437	TAS3/TASIR-ARF
3	9417550	9418705	TAS4
5	20134199	20134786	TAS3b
5	23394004	23394500	tasiR-ARF
