# Supplementary material for: Chemoenzymatic labeling of DNA methylation patterns for single-molecule epigenetic mapping
Source: Nucleic Acids Res. 2022 Jun 3;50(16):e92. doi: 10.1093/nar/gkac460 (PMC9458417; doi:10.1093/nar/gkac460)
Supplement: gkac460_Supplemental_Files [file gkac460_supplemental_files.zip › supp_file_4_comparison between non methylation CpG sites in optical mapping vs. bisulfite.xlsx]

## Sheet: Sheet1
Supplementary file 4- comparison between non- methylation CpG sites in optical mapping vs. bisulfite sequencing.
Each line represents a 10 kbp bin, the methylation score for sequencing and relative intensity for optical mapping are shown.
Sequencing	Optical mapping
1	0
110	2216
167	1172
203	3148
298	4307
236	6032
264	8964
284	16995
191	9006
243	12052
371	18391
193	11303
234	19853
274	14068
337	17881
253	18168
267	13992
316	15011
229	11769
296	14443
279	7044
354	10365
141	6469
184	6664
159	6575
294	9132
222	7761
148	6486
249	7148
236	8201
305	10777
180	6792
168	6237
326	9339
259	8250
288	11410
173	5350
138	6125
232	5626
235	7153
323	10832
169	6938
197	7240
199	8040
192	7720
285	9883
262	10936
275	12246
242	9055
169	6159
188	9437
259	8151
291	12159
184	8365
204	6305
356	10816
275	8224
295	8745
270	7739
209	8319
315	8603
286	9805
172	7680
133	5960
211	8586
208	8465
201	7721
99	6285
184	8053
259	9650
79	5931
127	6182
258	8178
168	7046
209	8713
169	6169
189	8470
249	9818
314	8546
145	4997
200	5991
194	5534
165	4648
264	6691
287	8575
155	6056
257	8963
208	5792
226	6783
254	9147
221	6443
215	6809
231	5734
160	5130
293	7510
201	8667
219	8607
309	8984
243	10661
227	11504
206	8735
242	7991
167	5604
158	6265
225	6500
179	6784
163	6362
287	9425
115	6823
249	11883
137	6255
233	9139
197	7586
239	8397
195	5659
238	7331
227	7204
133	6069
222	8169
190	5594
277	9305
193	6232
244	9783
209	9272
195	8136
180	8342
174	9791
176	9583
209	8042
318	12412
188	8069
139	7067
270	8181
196	5645
161	4399
217	6615
146	6621
166	6501
287	10561
133	4881
192	6113
227	6713
286	11059
159	6969
244	7941
239	7930
224	6684
215	6201
174	4745
151	5227
200	8241
262	8174
275	10704
264	10851
221	8596
240	8263
213	8500
166	5846
223	7093
154	4917
145	4894
172	7029
243	8065
234	8729
114	5522
324	9701
202	6514
170	5083
222	7807
236	7744
210	9285
223	8539
171	8590
137	4351
2	316
0	432
17	708
10	618
174	6642
117	8993
174	9246
178	7542
166	6428
314	8381
186	5242
228	8043
210	7839
222	6861
155	6676
244	9015
196	6739
157	7420
205	6735
202	7749
276	8859
247	7876
180	6382
221	5729
164	7355
110	5810
217	7119
179	8197
195	10606
220	8508
230	7348
142	6171
136	5160
126	5839
233	8930
196	8165
262	9580
219	6375
115	4715
222	6773
205	7593
295	8794
310	10426
263	5243
242	6830
129	2971
4	306
187	7327
187	7350
200	7361
286	8008
224	7020
193	9325
198	6561
203	6852
205	7235
257	9505
226	6917
190	6759
169	6502
104	4526
297	9345
235	8024
215	7219
297	7317
246	11562
220	7393
172	6606
222	6760
180	5827
137	5232
166	6996
102	5437
199	4871
297	6429
183	6592
172	6642
289	10199
266	7581
161	5811
284	6794
106	4319
166	5169
199	7281
245	6400
174	5312
204	6239
129	4459
189	7476
167	7700
227	7571
182	6318
127	4787
201	7388
147	5433
100	5009
152	6003
272	9986
126	6943
212	7099
192	6046
301	3205
224	5123
162	4781
175	6102
96	3826
177	6220
186	5304
191	6750
237	8044
235	8721
187	7788
138	5917
170	8444
215	8458
223	8190
192	6859
242	7943
224	7968
204	5524
197	8871
159	7100
149	7509
235	12009
200	9954
262	9246
166	6768
154	5924
206	8928
230	10121
195	9397
169	10778
232	10732
176	5373
193	7505
216	10250
153	6210
248	7103
173	5964
179	6918
208	6326
156	6254
212	7511
182	7750
155	7353
218	8298
237	8868
230	7643
228	6870
274	8636
195	8158
177	8164
190	5808
86	4836
193	4850
173	5276
133	4760
258	6338
238	7746
141	5316
177	4759
304	7304
223	5429
190	5114
160	5831
198	6308
249	9237
143	6431
178	6728
222	5059
302	9210
9	657
50	1367
218	6271
230	5021
215	7786
151	5086
118	5032
194	6951
121	5162
197	5449
179	7120
190	6919
147	4946
148	6511
163	5485
236	8702
208	6479
227	7213
206	8505
241	7695
150	5735
162	6122
192	5416
248	5673
322	7397
277	7184
222	5085
152	4926
179	6174
168	5107
188	6253
182	5841
178	4989
193	5940
216	8082
245	7864
277	7206
134	5190
258	7566
221	5532
149	6321
234	7654
256	8221
138	5261
269	6402
228	5968
166	5168
225	6069
161	5580
215	7474
275	10621
153	6786
210	12264
187	4887
254	8989
312	7346
193	7745
149	7805
257	6079
128	5272
286	7899
248	6402
186	5819
265	7341
173	6643
154	6556
209	7690
241	8397
188	6529
242	7527
222	6479
193	5610
230	7074
126	3667
251	5662
303	7101
212	6058
241	5418
148	3252
105	1944
168	3181
0	1232
81	2088
197	6001
167	8040
203	6418
206	6663
239	5469
197	4381
93	4541
182	6469
215	6958
234	7363
197	6937
193	7936
253	8354
222	6243
131	4505
181	4808
179	5225
195	5860
256	7133
223	9665
253	7364
242	9800
138	6654
246	9542
196	7422
167	3391
189	5110
152	5509
131	4570
183	6034
153	5834
180	6348
185	6887
168	7042
184	4939
193	6003
177	8092
207	6223
166	5360
180	5107
205	5172
197	7511
168	6840
176	4283
133	3912
147	4862
56	1851
1	125
144	5049
251	7309
182	4846
190	4302
231	6997
176	5479
195	7119
169	4833
346	7426
158	5933
208	5581
154	4739
255	8829
148	4768
203	6456
184	6268
157	6125
213	6546
155	5635
246	8439
143	5667
233	6443
284	9966
240	7995
254	7166
130	5211
141	6155
194	5020
284	6263
258	6548
300	5172
277	7214
210	6007
215	5777
168	6836
189	4101
206	4778
232	5649
222	5864
207	5933
145	3906
196	5347
235	6916
201	7893
253	5245
184	5000
214	6444
209	5128
225	7614
313	7959
145	5950
196	8390
234	8015
217	7509
263	8350
293	7389
135	5808
210	7716
112	3479
369	9670
235	5804
223	5229
187	3997
232	7268
244	9323
270	8621
209	6630
250	9399
254	8680
204	6710
171	5488
139	6844
253	7715
161	6363
276	9918
331	11220
319	9590
176	8868
184	10356
267	14207
170	7911
134	8052
167	7411
170	5397
73	5745
124	9328
127	11080
222	11941
230	12925
163	12616
159	10865
236	13573
199	11482
307	16035
198	9101
95	4725
164	6301
235	8545
197	8386
178	5924
241	8008
204	7700
234	6815
129	4194
189	5986
159	3917
110	4410
202	7394
206	10372
185	7258
186	7661
179	6500
196	8349
266	9559
144	7730
159	6804
94	4778
188	6847
181	6805
70	4447
216	6522
258	8336
156	5124
139	4698
184	6303
232	7492
100	5756
218	5965
199	8033
176	5782
180	7034
171	5994
173	6075
189	6825
246	8252
282	6626
153	5414
225	5788
235	8140
218	6629
163	5980
328	8412
212	3036
173	6522
219	6375
249	7798
275	9837
248	5537
177	5430
246	8835
126	4174
239	6530
199	7273
152	7123
229	5071
111	5155
8	536
17	1071
151	3261
143	7754
194	9328
188	7966
198	9147
202	8254
164	10270
155	7295
186	7450
215	6175
103	4406
171	4451
160	7497
213	7661
200	5668
128	4517
60	3503
178	6799
321	10834
302	11032
159	5650
196	7443
180	6901
174	6058
328	9293
201	6784
225	7303
138	5540
195	8779
173	6767
170	7080
239	9087
194	8249
226	6677
229	8844
274	10614
192	10609
182	6588
63	2366
1	279
174	3798
206	5277
231	5754
213	4033
237	8206
175	7952
131	6078
272	7825
200	6725
205	5369
229	7823
246	6992
225	6769
161	4669
258	9652
212	6707
194	6402
206	6114
189	6221
180	6568
253	7109
249	7989
217	7452
149	5275
76	3898
221	4940
363	9263
331	10200
201	6493
187	5421
109	3698
215	7784
155	5873
227	6546
228	8635
164	5936
209	7529
183	7033
128	6078
315	9631
247	5699
180	3604
216	4876
182	5516
211	6371
137	3353
168	6045
82	4248
183	8697
171	7250
264	8574
273	8665
223	2420
333	5811
168	5299
195	6541
175	4680
212	6699
117	4838
189	5499
142	5210
229	6772
256	7690
225	5880
55	1334
76	2645
169	6927
214	6743
210	5782
182	4899
255	7914
231	7791
267	7856
170	6610
125	4936
232	6720
150	5698
76	4088
190	7746
412	10986
220	12648
128	7795
219	7501
187	6318
212	7435
199	8130
210	10159
191	11512
185	8495
150	6226
233	6407
202	8021
168	5348
183	5781
144	6055
81	4008
153	5370
164	7446
197	6282
176	6200
188	6323
201	9007
264	10892
166	8300
199	8019
129	6612
231	8725
360	12225
277	11088
252	10181
189	6839
213	7967
227	8793
280	8175
234	7743
152	6372
191	6866
269	7534
189	6043
247	6572
187	7851
254	9596
189	6549
185	5978
150	5010
236	6905
181	6301
180	5999
216	6485
142	5388
142	6488
241	7697
275	9973
257	8478
190	6916
209	6897
298	8296
209	6833
181	6183
196	5376
231	7156
152	6953
220	7804
169	7356
165	5230
151	6235
148	6225
171	6545
250	8280
216	7108
183	6283
163	6525
241	6714
245	6771
191	5440
161	6347
247	10589
188	8720
330	9789
207	8456
204	6066
144	5423
127	5409
154	4408
166	6148
104	5306
185	6153
120	5735
183	6550
133	6814
251	10192
261	9813
237	8113
220	8189
114	5827
119	5118
186	6012
130	6485
166	5636
107	6723
120	4741
159	6542
119	3910
208	7243
159	5905
221	8708
215	6241
257	5926
210	6251
239	8931
202	8149
114	6996
84	4268
140	5108
230	7643
292	3717
280	4318
123	2731
347	4342
314	4130
263	4951
302	4932
221	7234
203	6292
180	6422
72	1752
32	1861
64	1349
1	131
112	3378
182	8288
276	9453
142	6341
179	5832
201	8587
204	7357
227	8370
194	6665
248	7355
198	6442
232	4545
131	4905
188	6932
150	6014
145	5454
122	4536
164	6679
206	8996
158	7615
198	7403
174	8363
143	6637
177	7295
199	8530
195	5695
204	6104
185	6963
130	6634
159	4348
155	4879
108	5612
232	7617
158	5135
152	5872
201	7938
196	8469
210	8177
224	7989
171	7198
241	7691
159	5933
215	6336
233	6612
189	6094
163	5891
161	6200
146	4989
118	5475
221	7250
238	6800
300	8335
168	7877
236	6115
250	6774
229	5506
282	6126
157	4670
256	5552
195	4933
165	4650
153	6127
223	10516
120	8280
233	8761
155	7512
132	5983
190	10008
69	7703
40	4292
141	5138
223	6031
212	5475
183	5054
164	4245
238	5772
189	4374
150	3650
166	2529
222	3489
205	4421
138	4443
119	3930
151	5980
280	7997
180	3532
143	3869
229	7385
265	6774
181	7142
193	7184
128	4962
137	5988
167	5270
191	7999
246	6677
129	4443
123	4145
153	6187
215	7321
160	6676
115	4036
216	5115
37	1814
38	682
106	3762
248	6536
124	5188
252	7384
120	4188
178	5075
218	7615
223	7860
145	4795
283	7950
206	8948
104	5300
170	5100
149	7358
158	5768
223	6922
208	9658
133	6115
210	8121
201	7218
175	7019
141	6164
218	8643
209	6228
181	5882
160	6546
286	6510
145	7301
247	6300
196	4603
194	5173
139	5209
116	4666
130	3490
146	4408
210	7984
201	5650
115	5917
125	6397
299	9120
123	5398
189	5646
140	5441
57	3667
159	5906
173	5763
139	4734
222	6752
180	5777
214	5756
124	5140
172	6732
232	6104
154	6703
98	4565
147	6108
187	5535
179	5771
141	7084
299	9430
214	7040
130	4576
172	5947
299	9668
200	5415
172	4384
131	5116
158	5681
196	4631
153	3457
124	4655
152	6049
124	5314
210	5763
177	4755
124	5028
85	4077
137	5399
110	5247
141	5738
107	4381
177	5048
180	5107
229	5671
168	4219
114	4302
195	4369
144	4020
190	6100
189	6437
124	4829
348	9437
349	10810
183	8577
133	6284
188	6723
177	7432
178	7444
165	6263
218	8163
257	8102
223	8003
167	5608
204	8602
144	5685
182	5609
55	3457
199	7806
85	5426
175	7483
185	7239
119	4754
122	5045
136	5073
147	5116
192	8242
195	5850
110	5318
239	8214
150	6546
288	7897
224	6876
139	6127
204	5117
255	9061
134	6606
187	6949
95	5591
239	6077
130	4098
123	3898
180	5495
22	2932
139	4954
78	5160
187	4262
274	8175
278	7621
109	4284
183	5029
160	4205
213	7321
89	5300
216	6198
189	5045
145	6258
176	7357
250	9149
149	6557
224	7025
212	5469
111	5023
92	4116
82	4331
67	1617
144	7717
170	6948
248	7572
267	7216
212	6470
235	7943
139	5477
154	4276
97	4969
153	5095
230	6855
188	6050
206	6137
195	3391
184	5049
128	3828
121	3463
135	3465
109	3410
75	1419
104	3238
261	6125
198	5242
150	5096
186	5058
145	4928
181	6502
153	4515
169	4704
208	3957
86	4556
27	2900
245	8911
199	8009
221	8303
139	6444
191	4306
183	6282
164	3356
170	4627
96	4205
155	3873
39	980
160	4188
103	4174
9	1687
93	4175
230	7918
139	8833
85	3321
196	5828
213	8447
138	6951
108	7607
161	8306
190	9227
138	6517
224	9937
238	6935
140	5124
145	5309
177	6763
60	4566
128	6240
69	4853
125	6185
120	7374
158	8798
71	3724
150	4727
137	4687
98	4067
102	7040
167	7392
181	5585
79	4826
137	7092
179	6521
59	4063
136	7036
127	7170
106	6665
103	4828
82	2985
115	4184
187	6225
152	4946
99	3945
87	3380
36	3696
150	5768
132	5616
170	4657
183	4826
115	5183
142	4678
130	5094
212	6624
149	4913
127	4588
250	4260
100	3953
138	5163
163	4999
139	4578
77	4848
107	5060
180	4581
106	4848
196	3145
195	3472
43	446
1	160
85	2408
40	2625
127	3563
97	4123
133	6268
116	5688
63	5565
103	5514
82	3700
135	5793
41	2481
117	5417
54	3272
117	4890
111	5112
87	5500
154	7973
123	5443
142	5996
91	5559
7	4384
57	3598
124	4799
186	5717
144	7343
72	5536
60	4591
177	6974
9	3394
77	5581
36	3869
130	4965
144	5891
128	4324
132	5689
96	6296
112	6226
52	4630
49	3777
86	3847
140	6057
76	3412
199	6860
18	3213
0	3185
100	4368
17	3451
79	5633
81	4728
14	3162
2	3151
102	5111
75	6115
3	4242
74	4581
61	3880
184	8544
18	2906
1	2945
3	2746
33	4014
25	3125
2	3552
3	2875
5	3700
239	8537
89	5383
103	4796
89	3567
44	3841
15	4600
3	4165
42	4592
57	3051
75	5084
111	4149
1	3393
15	2813
40	2881
21	3598
30	3102
0	2319
7	3769
14	3341
43	5342
22	3362
140	3994
49	6475
77	5398
78	5060
78	3584
10	3837
5	2975
86	3861
61	4056
0	1308
1	3482
19	3814
41	3768
35	3472
8	3942
78	4115
80	3781
63	6007
0	2731
32	3984
35	2786
2	3836
128	4768
53	6421
43	3437
0	3050
31	3050
107	2036
20	1422
3	677
5	762
18	2676
5	3491
15	2712
88	3544
21	2879
82	3175
19	1608
7	1754
5	3448
4	2929
12	3799
61	3158
21	3550
3	4610
0	3498
1	4358
0	3456
43	5564
38	1566
4	974
252	3725
220	3002
253	3064
261	3871
25	2743
27	2742
59	1422
36	3469
0	0
0	0
0	0
2	0
23	0
19	0
0	0
0	0
0	0
0	0
8	0
129	0
49	0
3	0
11	0
24	0
91	0
13	0
9	0
86	0
8	0
36	115
202	757
135	726
3	744
9	820
20	771
26	590
36	910
24	877
40	1338
23	1243
15	1453
8	2435
30	1898
45	3199
165	4643
79	7209
22	5009
20	6818
19	6673
34	11475
29	14671
112	12956
134	11886
69	9982
14	8855
36	9212
48	9214
147	7709
179	5544
70	4165
8	6212
172	7721
202	7864
162	8321
162	7525
189	7908
160	8975
176	9790
607	10149
199	9390
523	8939
278	9371
149	9314
173	9819
139	8698
186	7972
160	7776
236	9327
549	8775
259	8827
452	9171
70	8271
7	5555
24	4059
12	3361
69	4091
191	4617
219	4539
96	5202
17	6041
11	5217
10	4901
2	5153
10	4998
14	4238
1	4487
125	8664
5	13155
1	8525
5	7796
178	9060
10	3589
12	3031
12	4012
14	4087
65	2942
31	2727
32	2723
6	2436
9	2898
46	2825
12	3872
2	3278
11	3050
4	2674
5	2984
24	2618
1	2390
30	2997
3	2239
25	3614
7	2565
164	3163
188	2735
136	2493
1	2909
1	3755
4	2624
63	3757
94	4085
58	2925
5	3136
81	4534
100	3476
50	2581
46	3626
0	2968
170	6498
65	4210
1	2963
7	3559
110	3293
0	3515
0	3442
9	3621
3	1966
0	2640
1	3584
6	5106
1	3364
1	3468
49	3737
88	5707
167	6080
52	6159
171	8366
4	2259
1	3098
1	3192
32	2851
1	2644
104	2333
96	3162
109	2723
0	1129
29	2125
105	4813
115	4212
124	2450
116	2522
126	2909
69	3388
12	2856
0	4505
8	3735
0	4088
7	4452
0	4093
2	6905
45	4648
98	4822
145	5002
62	4844
119	7187
150	7667
7	4025
125	6351
85	7000
142	7183
1	3858
1	3498
47	4673
52	3783
29	3730
35	2214
16	2588
91	5911
124	5731
54	5316
14	4638
4	4254
46	4087
77	5701
70	7589
199	9915
92	6712
58	3922
55	3253
95	5744
80	4797
88	4299
82	4989
32	3189
43	4148
48	4421
81	5547
158	3455
135	3435
189	6277
160	5084
95	3797
191	7129
107	4046
232	7039
125	4063
115	3838
118	4205
160	4701
84	4105
146	5456
153	6201
165	7274
157	5523
108	6027
85	2971
48	2634
137	4663
146	4566
132	3217
140	4969
125	3946
112	5324
83	3486
240	3358
294	3523
152	6748
146	5248
104	4762
100	2549
184	5673
77	4640
44	2947
30	974
2	256
51	1835
77	1258
19	996
6	334
118	3557
187	5013
156	5366
155	5026
172	4610
101	5167
160	4724
161	5361
172	5900
248	7691
194	7179
252	8288
157	7558
178	5244
148	5546
106	3826
183	6368
163	4656
180	5905
188	6284
142	5200
182	4819
189	4649
214	4713
120	3984
154	4417
194	4911
162	5347
107	4871
213	5981
147	4098
195	6004
131	5980
177	7021
225	6752
102	4531
116	3444
176	3423
57	3113
115	3361
183	5390
135	5477
160	6765
176	6008
171	5013
68	2078
2	370
79	3067
0	370
33	2038
13	814
14	807
72	3838
97	4476
252	9052
130	5305
267	5629
187	4611
167	3123
167	3411
130	3763
214	7374
132	4127
187	4912
182	4781
147	5112
172	9134
203	8591
149	7859
252	9388
164	6209
160	6750
189	6256
208	6948
187	5862
196	5219
220	7653
137	6140
118	4403
181	4989
163	5638
192	6081
172	6705
184	6315
166	4308
240	6544
170	5539
156	5229
180	7435
241	8855
223	8774
209	7310
95	4064
179	4156
121	4069
234	8805
177	6729
135	5516
109	4553
182	5053
222	6383
176	6460
143	4849
203	4329
151	3758
151	4105
177	5086
200	6210
198	5786
200	5111
199	5766
167	7034
204	4774
178	5070
216	6252
272	6943
164	6737
163	7941
171	6869
170	5558
213	9860
206	8377
169	9928
231	9908
168	8200
280	8165
187	6168
167	5059
152	3776
220	8788
119	4954
97	2984
235	7347
158	5505
163	5216
104	3893
158	7878
110	4618
151	6304
163	4901
232	7520
212	7119
107	5315
129	5252
167	7469
144	4073
147	5508
218	7544
152	5689
127	5265
174	7245
167	7394
188	8283
244	8777
149	6327
202	5399
190	6964
101	4896
115	4560
125	4554
184	4587
217	6183
134	4606
178	6364
185	7626
184	5855
162	5297
131	6194
171	6747
154	7777
203	6616
180	5334
216	5962
246	12691
150	6642
168	6556
160	8638
143	4810
166	8182
155	5405
152	5137
152	5147
247	7188
181	4755
144	6755
188	5893
172	5453
180	5867
211	6830
194	6196
178	5354
128	3767
139	3916
244	9001
213	8589
150	6606
128	4873
183	9359
188	7708
192	5586
148	5476
128	5201
161	6566
194	7424
187	7599
196	6342
176	6838
128	5518
119	6124
160	5381
152	6597
223	7535
183	6331
186	5535
144	4662
143	3580
160	4075
117	4772
174	5556
120	3576
135	3700
174	5809
251	6858
159	5724
159	5360
210	7065
232	7335
217	6839
128	5444
171	7411
149	7589
141	5044
149	5327
194	6645
42	1461
129	3474
241	8518
202	5752
149	4742
136	4484
217	5754
265	7171
180	5338
145	5605
224	9040
241	10032
175	8909
127	5464
105	3827
136	3346
213	6538
205	5653
122	5429
222	5915
210	7200
224	8061
150	6730
172	5505
286	7450
164	7689
167	6345
250	5627
190	5822
212	8862
186	4694
224	7488
205	9338
197	5657
150	4879
132	5115
96	2989
198	4318
183	6205
179	6204
222	7921
137	4603
173	7363
230	6956
237	6461
140	6277
250	6840
177	6846
181	6062
242	8089
121	5083
282	9895
269	6346
214	4635
232	4499
194	4692
277	5872
305	7750
220	5085
183	4470
192	5094
222	6676
195	8758
218	8256
145	4671
232	6670
179	6306
222	4644
163	4508
203	3988
186	4616
176	2807
160	4449
95	2963
130	2428
117	3070
157	5452
121	3612
174	4309
160	3702
158	3585
153	3714
195	5521
178	3539
175	5670
144	5219
175	6023
228	5624
140	6665
265	4552
171	7616
164	6436
187	5654
176	4304
171	5795
193	4944
187	7587
187	6230
235	8570
202	6886
186	6403
197	6220
208	7337
182	6635
190	8027
163	5291
77	3684
110	3774
113	4214
178	7042
106	5350
161	4093
[truncated: 9,254 more rows]
