# Supplementary material for: Chemoenzymatic labeling of DNA methylation patterns for single-molecule epigenetic mapping
Source: Nucleic Acids Res. 2022 Jun 3;50(16):e92. doi: 10.1093/nar/gkac460 (PMC9458417; doi:10.1093/nar/gkac460)
Supplement: gkac460_Supplemental_Files [file gkac460_supplemental_files.zip › supp_file_6_AllGenesPlusNew.xlsx]

## Sheet: supp_file_9_AllGenesPlusNew
Supplementary file 6- genomic locations of A. thaliana genes (TAIR10).
Chr1	365165	367446
Chr1	373335	386916
Chr1	389812	392819
Chr1	392831	395531
Chr1	395689	400004
Chr1	402086	402297
Chr1	404600	408622
Chr1	408622	410683
Chr1	410744	411635
Chr1	411664	413557
Chr1	415074	418030
Chr1	418416	422582
Chr1	424666	425167
Chr1	447092	448260
Chr1	453107	455522
Chr1	455688	458167
Chr1	459122	461924
Chr1	461828	461977
Chr1	469818	470696
Chr1	474373	476615
Chr1	476945	479115
Chr1	480650	483376
Chr1	486800	489654
Chr1	490860	492982
Chr1	493639	495161
Chr1	495887	496193
Chr1	515494	515569
Chr1	516569	516869
Chr1	1965840	1967222
Chr1	1968861	1969335
Chr1	1969658	1974529
Chr1	1978084	1978160
Chr1	1978378	1989412
Chr1	1989479	1990733
Chr1	1991587	1991973
Chr1	1992229	1993844
Chr1	2001382	2002805
Chr1	2007615	2012009
Chr1	2025356	2025431
Chr1	2025544	2027416
Chr1	2027606	2031391
Chr1	2031626	2034115
Chr1	2034156	2035827
Chr1	2035718	2037369
Chr1	2040410	2047658
Chr1	2047634	2049442
Chr1	2055991	2056307
Chr1	2056863	2057173
Chr1	2067509	2070458
Chr1	2070737	2073377
Chr1	2072979	2076508
Chr1	2076515	2077001
Chr1	2083311	2087144
Chr1	2620439	2621549
Chr1	2629836	2630045
Chr1	2630891	2632874
Chr1	2635939	2638007
Chr1	2638037	2640666
Chr1	2642072	2643288
Chr1	2646144	2649443
Chr1	2649459	2657123
Chr1	2658602	2661313
Chr1	2662967	2665587
Chr1	2672198	2674724
Chr1	2675813	2679827
Chr1	2684176	2685705
Chr1	2688880	2690253
Chr1	2696381	2701025
Chr1	2700981	2703165
Chr1	2703295	2706863
Chr1	2706868	2709991
Chr1	2712694	2714836
Chr1	2718538	2722283
Chr1	2723677	2733616
Chr1	2736656	2743884
Chr1	3302564	3303941
Chr1	3305948	3306691
Chr1	3310930	3322272
Chr1	3325799	3327617
Chr1	3349082	3351183
Chr1	3351923	3353125
Chr1	3354243	3354859
Chr1	3355675	3356154
Chr1	3363432	3366496
Chr1	3370402	3377466
Chr1	3377878	3380417
Chr1	3388599	3390153
Chr1	3400554	3402423
Chr1	3403132	3405923
Chr1	3406209	3406625
Chr1	3412474	3412745
Chr1	3422720	3423061
Chr1	3431764	3438373
Chr1	3438555	3439016
Chr1	3449567	3451229
Chr1	3453191	3460623
Chr1	3461635	3465789
Chr1	3465926	3469458
Chr1	3469512	3471491
Chr1	3472127	3472561
Chr1	3484399	3486968
Chr1	3487386	3491280
Chr1	3501145	3501907
Chr1	3503640	3506162
Chr1	3506186	3509009
Chr1	3514770	3515349
Chr1	3530353	3532020
Chr1	3532229	3535140
Chr1	3535288	3538442
Chr1	3744858	3745658
Chr1	3745774	3748560
Chr1	3749510	3750038
Chr1	3753213	3755661
Chr1	3768521	3770105
Chr1	3777236	3780826
Chr1	3794243	3797510
Chr1	3797667	3800854
Chr1	3806822	3808943
Chr1	3809795	3813812
Chr1	3832563	3834465
Chr1	3837694	3841221
Chr1	3840877	3844482
Chr1	3847220	3849227
Chr1	3849201	3850738
Chr1	3853184	3855510
Chr1	3856942	3859468
Chr1	3862399	3864077
Chr1	3870679	3871705
Chr1	3873029	3873622
Chr1	3874396	3875487
Chr1	3881529	3881611
Chr1	3881627	3882822
Chr1	3883167	3884132
Chr1	3884342	3884963
Chr1	3888610	3890827
Chr1	3892580	3894680
Chr1	3895130	3896022
Chr1	3898002	3898612
Chr1	3901950	3903898
Chr1	3905579	3906821
Chr1	3910833	3911927
Chr1	3914774	3918246
Chr1	3919237	3919872
Chr1	3920478	3924569
Chr1	3938422	3940874
Chr1	3941469	3942215
Chr1	3943179	3943433
Chr1	3945584	3946760
Chr1	3948714	3951362
Chr1	3951366	3957047
Chr1	3957284	3960467
Chr1	3960944	3961248
Chr1	3967476	3969880
Chr1	3973874	3974597
Chr1	3975607	3977382
Chr1	4440214	4440289
Chr1	4447549	4450004
Chr1	4449713	4451745
Chr1	4452190	4454903
Chr1	4459002	4460999
Chr1	4461738	4463472
Chr1	4463859	4465728
Chr1	4467094	4469036
Chr1	4474684	4478008
Chr1	4479025	4479712
Chr1	4484584	4488580
Chr1	4494924	4498472
Chr1	4498764	4501627
Chr1	4515464	4520309
Chr1	4520559	4522647
Chr1	4542168	4543973
Chr1	4544889	4547376
Chr1	4547388	4548897
Chr1	4556878	4558796
Chr1	5460477	5461300
Chr1	5461309	5464244
Chr1	5464273	5464950
Chr1	5465251	5469183
Chr1	5469255	5471152
Chr1	5471316	5473051
Chr1	5473359	5478408
Chr1	5478603	5482183
Chr1	5489145	5491366
Chr1	5494533	5495362
Chr1	5498012	5501361
Chr1	5501505	5501962
Chr1	5504608	5507062
Chr1	5508311	5511739
Chr1	5940292	5941528
Chr1	5941549	5944468
Chr1	5946448	5951564
Chr1	5962530	5962909
Chr1	5977323	5981524
Chr1	5982145	5984016
Chr1	6054922	6058360
Chr1	6059389	6060854
Chr1	6061895	6063365
Chr1	6064482	6067154
Chr1	6075820	6075894
Chr1	6076071	6082398
Chr1	6089460	6090342
Chr1	6099039	6100400
Chr1	6602105	6606031
Chr1	6606237	6607946
Chr1	6608115	6609372
Chr1	6610071	6610446
Chr1	6612630	6613975
Chr1	6616602	6619009
Chr1	6621777	6623671
Chr1	6623823	6624980
Chr1	7324471	7329444
Chr1	7337605	7339455
Chr1	7344747	7345131
Chr1	7346156	7347286
Chr1	7366590	7368206
Chr1	7370611	7370906
Chr1	7371657	7374117
Chr1	7374115	7375792
Chr1	7384560	7386583
Chr1	7444749	7448486
Chr1	7453735	7454259
Chr1	7466694	7467362
Chr1	7471090	7471303
Chr1	7473011	7473361
Chr1	7476022	7476902
Chr1	7481184	7483516
Chr1	7554671	7557115
Chr1	8029507	8029781
Chr1	8046073	8049042
Chr1	8049090	8050787
Chr1	8050770	8052933
Chr1	8055325	8059063
Chr1	8061751	8067793
Chr1	8067864	8069359
Chr1	8069377	8071596
Chr1	8071789	8074360
Chr1	8071789	8075023
Chr1	8075996	8079140
Chr1	8363895	8364279
Chr1	8385188	8386525
Chr1	8918789	8919895
Chr1	8922416	8923882
Chr1	8941002	8941205
Chr1	8942713	8944445
Chr1	8948232	8951034
Chr1	8951162	8955163
Chr1	8962087	8964567
Chr1	8976326	8978308
Chr1	9020380	9022772
Chr1	9023037	9023511
Chr1	9033016	9039102
Chr1	9165360	9167573
Chr1	9171118	9173036
Chr1	9175611	9177601
Chr1	9178212	9181970
Chr1	9182008	9184396
Chr1	9184567	9187581
Chr1	9188945	9190899
Chr1	9191503	9192593
Chr1	9193327	9195385
Chr1	9205800	9207420
Chr1	9210051	9211591
Chr1	9211599	9214007
Chr1	10756722	10756797
Chr1	10758743	10762432
Chr1	10762708	10769619
Chr1	10769722	10770778
Chr1	10775823	10776030
Chr1	10779111	10786700
Chr1	10786979	10788686
Chr1	10789698	10790035
Chr1	10790022	10792728
Chr1	11756691	11758121
Chr1	11767485	11770052
Chr1	11774484	11775445
Chr1	11776765	11777560
Chr1	11779272	11779897
Chr1	11780623	11781706
Chr1	11781460	11781968
Chr1	11783543	11785707
Chr1	11785806	11788289
Chr1	11785936	11786040
Chr1	11786292	11786374
Chr1	11794802	11795686
Chr1	11797330	11801362
Chr1	11811040	11812383
Chr1	12964986	12966116
Chr1	12972058	12972307
Chr1	12977668	12979950
Chr1	12986823	12986911
Chr1	12987190	12987316
Chr1	12988649	12989376
Chr1	12991392	12992148
Chr1	13018289	13019201
Chr1	13024161	13024944
Chr1	13026206	13027694
Chr1	13039660	13042162
Chr1	13112506	13113139
Chr1	13148592	13149562
Chr1	13153583	13153951
Chr1	13156346	13158470
Chr1	13167733	13168085
Chr1	13192608	13198145
Chr1	13205345	13208292
Chr1	13208683	13210431
Chr1	13218462	13219425
Chr1	13220471	13224684
Chr1	13225168	13227242
Chr1	13250536	13250973
Chr1	13314707	13314968
Chr1	13320657	13320878
Chr1	13330510	13331509
Chr1	13341300	13341956
Chr1	13761926	13764268
Chr1	13835832	13836124
Chr1	13857781	13858131
Chr1	13857788	13858901
Chr1	13867568	13869493
Chr1	13872214	13872519
Chr1	14196021	14196688
Chr1	15761082	15761279
Chr1	15891281	15894579
Chr1	16963125	16965022
Chr1	16965181	16965589
Chr1	16970214	16974756
Chr1	16975604	16982968
Chr1	16992570	16992954
Chr1	16993891	16994048
Chr1	16994155	16995047
Chr1	16999446	17001737
Chr1	17002089	17003870
Chr1	17009051	17011932
Chr1	17021514	17022798
Chr1	17031211	17033272
Chr1	17050631	17052192
Chr1	17052475	17054830
Chr1	18668010	18670579
Chr1	18672132	18677655
Chr1	18685769	18687910
Chr1	18693644	18697712
Chr1	18701882	18704941
Chr1	18716112	18719339
Chr1	18719378	18721222
Chr1	18724190	18726275
Chr1	18727554	18727854
Chr1	18730759	18732241
Chr1	18742027	18744808
Chr1	19490000	19490351
Chr1	19496461	19497723
Chr1	19499146	19506312
Chr1	19506356	19508937
Chr1	19508938	19511644
Chr1	19514989	19518414
Chr1	19520603	19525688
Chr1	19526153	19526891
Chr1	19527822	19531446
Chr1	19538821	19540910
Chr1	19549331	19551285
Chr1	19553213	19555546
Chr1	19559880	19563116
Chr1	19563480	19563816
Chr1	19787023	19787319
Chr1	19790142	19792592
Chr1	19792751	19794781
Chr1	19796662	19796900
Chr1	19799188	19802678
Chr1	19806263	19807708
Chr1	19812087	19813293
Chr1	19813790	19819567
Chr1	19820005	19820435
Chr1	19831352	19833031
Chr1	19837110	19840373
Chr1	19844450	19847859
Chr1	19847973	19848049
Chr1	19850201	19852130
Chr1	19857351	19859278
Chr1	19862821	19864653
Chr1	19871116	19873730
Chr1	19879405	19882898
Chr1	19895967	19898363
Chr1	19902474	19903811
Chr1	19903777	19907071
Chr1	19907179	19908551
Chr1	19910516	19911649
Chr1	19917994	19923923
Chr1	19924660	19926634
Chr1	19934987	19941188
Chr1	19945869	19951565
Chr1	19958380	19961830
Chr1	19963067	19964108
Chr1	19963267	19966955
Chr1	19967683	19969124
Chr1	19978101	19980128
Chr1	19980299	19981202
Chr1	19981416	19981568
Chr1	19981628	19981816
Chr1	19981637	19981755
Chr1	19983411	19984640
Chr1	19987117	19991217
Chr1	19996205	20000785
Chr1	20001236	20004058
Chr1	20007960	20008162
Chr1	21510510	21511628
Chr1	21520401	21522460
Chr1	21530103	21530461
Chr1	21533724	21534443
Chr1	21535895	21537219
Chr1	21540584	21548122
Chr1	21553537	21554781
Chr1	21554927	21558190
Chr1	21558383	21559936
Chr1	21564111	21565264
Chr1	21566057	21579162
Chr1	21581194	21581679
Chr1	21605752	21607998
Chr1	21610909	21611391
Chr1	21616454	21616963
Chr1	21619121	21619651
Chr1	22729816	22731335
Chr1	22733359	22736861
Chr1	22737475	22739446
Chr1	22741575	22741819
Chr1	22744207	22746150
Chr1	22767464	22768648
Chr1	22769364	22772429
Chr1	22787012	22788383
Chr1	22795618	22795738
Chr1	22810111	22812680
Chr1	22814216	22816691
Chr1	22819601	22821056
Chr1	22824414	22826905
Chr1	22829921	22834731
Chr1	22835078	22838638
Chr1	22847247	22849992
Chr1	22855751	22862401
Chr1	24082579	24082851
Chr1	24085046	24085957
Chr1	24086558	24088584
Chr1	24088605	24090561
Chr1	24093496	24095488
Chr1	24097736	24100973
Chr1	24102917	24103834
Chr1	24105611	24109246
Chr1	24109538	24111492
Chr1	24113109	24114987
Chr1	24120723	24122779
Chr1	24123789	24125517
Chr1	24127506	24129560
Chr1	24129836	24134207
Chr1	24135163	24135661
Chr1	24146925	24148804
Chr1	24149208	24154415
Chr1	24156672	24158678
Chr1	24176563	24180874
Chr1	24189417	24190029
Chr1	24194483	24194589
Chr1	24503315	24504393
Chr1	24538886	24542715
Chr1	24551807	24557733
Chr1	24553909	24554052
Chr1	24558112	24558315
Chr1	24574344	24575441
Chr1	24577544	24580188
Chr1	24583119	24583731
Chr1	24588269	24588797
Chr1	24589343	24592783
Chr1	24602033	24604766
Chr1	24612620	24614808
Chr1	24614817	24616963
Chr1	24631338	24634784
Chr1	24637196	24638611
Chr1	24642586	24644071
Chr1	24647121	24648842
Chr1	24670536	24673664
Chr1	26933746	26934490
Chr1	26935982	26937610
Chr1	26938369	26939270
Chr1	26939567	26942955
Chr1	26944587	26947222
Chr1	26947754	26949251
Chr1	26964087	26966691
Chr1	26966766	26970606
Chr1	26970968	26973467
Chr1	26973389	26973462
Chr1	26979604	26979849
Chr1	26983615	26985993
Chr1	26987245	26987640
Chr1	26989318	26990620
Chr1	26996805	26999070
Chr1	26999374	27002461
Chr1	27009564	27017127
Chr1	27018158	27022120
Chr1	27022138	27024554
Chr1	27026677	27029095
Chr1	27029116	27030563
Chr1	27042717	27043029
Chr1	27054030	27056467
Chr1	27058381	27060789
Chr1	27061461	27064533
Chr1	27064932	27066112
Chr1	27066948	27069169
Chr1	27073231	27073607
Chr1	27074702	27077994
Chr1	27078524	27080251
Chr1	27080516	27081005
Chr1	27279341	27281833
Chr1	27283628	27285976
Chr1	27303323	27304930
Chr1	27308513	27312759
Chr1	27312954	27314647
Chr1	27315740	27316420
Chr1	27329573	27329781
Chr1	27331381	27333701
Chr1	27335531	27337126
Chr1	27338034	27340331
Chr1	27341021	27342469
Chr1	27344181	27345588
Chr1	27348261	27349222
Chr1	27348657	27348794
Chr1	27349393	27353751
Chr1	27353765	27356855
Chr1	27361146	27361961
Chr1	27363312	27363769
Chr1	27365772	27371787
Chr1	27372197	27376733
Chr1	27901762	27901965
Chr1	27909763	27910190
Chr1	27910314	27912944
Chr1	27914602	27917100
Chr1	27917249	27920195
Chr1	27920241	27922725
Chr1	27929643	27931367
Chr1	27931836	27934271
Chr1	27935156	27936611
Chr1	27940594	27943207
Chr1	27954129	27958117
Chr1	27958293	27958636
Chr1	27959527	27961490
Chr1	27963926	27965393
Chr1	27965534	27967929
Chr1	27967724	27968660
Chr1	27975168	27977437
Chr1	27979692	27980007
Chr1	27982453	27984283
Chr1	27986797	27987859
Chr1	27987016	27987128
Chr1	27991165	27993448
Chr1	28005264	28007751
Chr1	28013180	28015052
Chr1	28016045	28017714
Chr1	28020548	28023908
Chr1	28027960	28028043
Chr1	28028252	28029004
Chr1	28030465	28032559
Chr1	28032562	28034866
Chr1	28041146	28043025
Chr1	28045332	28046076
Chr1	28047169	28047419
Chr1	28053030	28054152
Chr1	28560629	28564162
Chr1	28568808	28568931
Chr1	28571119	28575039
Chr1	28590325	28591534
Chr1	28592059	28592823
Chr1	28593211	28594753
Chr1	28610193	28613266
Chr1	28625871	28627411
Chr1	28631223	28634591
Chr1	28634692	28634776
Chr1	28639453	28643089
Chr1	28645595	28645888
Chr1	28655208	28658714
Chr1	28661789	28663829
Chr1	28668664	28669655
Chr1	28684551	28686247
Chr1	28688781	28689166
Chr1	28695760	28698855
Chr1	28704963	28706694
Chr1	29038366	29040220
Chr1	29051498	29056434
Chr1	29056427	29062981
Chr1	29070225	29071902
Chr1	29073840	29074896
Chr1	29079253	29079457
Chr1	29080951	29081511
Chr1	29085575	29086928
Chr1	29087126	29088524
Chr1	29093499	29095722
Chr1	29096020	29098497
Chr1	29099839	29101762
Chr1	29103608	29111959
Chr1	29117500	29121096
Chr1	29121226	29125207
Chr1	29126648	29129703
Chr1	29130375	29132275
Chr1	29135904	29137643
Chr1	29143350	29144014
Chr1	29165170	29167776
Chr1	29173409	29175632
Chr1	29178705	29179880
Chr2	951888	959239
Chr2	959645	960250
Chr2	961308	961774
Chr2	962764	963129
Chr2	964214	964904
Chr2	972917	973378
Chr2	977654	977904
Chr2	993748	996131
Chr2	999406	1000691
Chr2	1007542	1007948
Chr2	1008460	1014125
Chr2	1028228	1030364
Chr2	1033598	1036012
Chr2	1040938	1041045
Chr2	1041388	1043670
Chr2	1043766	1044611
Chr2	1050706	1054616
Chr2	1059545	1062682
Chr2	1063943	1065474
Chr2	1066578	1069189
Chr2	1069491	1071424
Chr2	1071453	1074019
Chr2	1076863	1078351
Chr2	1079639	1080829
Chr2	1081592	1082124
Chr2	1085525	1086610
Chr2	1093264	1094484
Chr2	1094702	1096979
Chr2	1096984	1098829
Chr2	1274427	1275919
Chr2	1281754	1286147
Chr2	1288310	1288517
Chr2	1289832	1291447
Chr2	1297046	1297553
Chr2	1311716	1312051
Chr2	1314745	1315305
Chr2	1315860	1316354
Chr2	1331919	1332422
Chr2	1333133	1334569
Chr2	1339795	1340663
Chr2	1385438	1386074
Chr2	1387295	1387797
Chr2	1403806	1406938
Chr2	1421541	1421871
Chr2	1445085	1446510
Chr2	1449288	1455317
Chr2	1640058	1642212
Chr2	1644456	1646446
Chr2	1646799	1649040
Chr2	1656982	1659713
Chr2	1676717	1678458
Chr2	1679307	1680546
Chr2	1682856	1683617
Chr2	1688773	1689969
Chr2	1695355	1695859
Chr2	1697009	1698243
Chr2	1704111	1705781
Chr2	1711596	1715010
Chr2	1717833	1720529
Chr2	1722481	1723979
Chr2	1726138	1727271
Chr2	1767352	1767729
Chr2	1794035	1795087
Chr2	1798155	1799105
Chr2	2294998	2296945
Chr2	2322215	2325200
Chr2	2325776	2326879
Chr2	2330776	2331482
Chr2	2332317	2336260
Chr2	2336702	2338905
Chr2	2342535	2346210
Chr2	2348059	2352177
Chr2	2373522	2374748
Chr2	2395013	2398398
Chr2	2411005	2411659
Chr2	2426176	2427358
Chr2	2457573	2459943
Chr2	2538743	2540368
Chr2	4477776	4477871
Chr2	4478424	4483470
Chr2	4484720	4485571
Chr2	4543175	4543525
Chr2	4618545	4621725
Chr2	4622122	4622755
Chr2	4658445	4660780
Chr2	4661458	4662454
Chr2	4674427	4674701
Chr2	4728072	4728242
Chr2	4743162	4746816
Chr2	4770538	4770649
Chr2	4785214	4785787
Chr2	4785961	4790033
Chr2	4792134	4792638
Chr2	4802783	4804378
Chr2	4804391	4804561
Chr2	5906420	5908432
Chr2	5909100	5914377
Chr2	5921881	5923154
Chr2	5925119	5929905
Chr2	5951823	5953188
Chr2	5953196	5954042
Chr2	6018558	6023866
Chr2	6034282	6035378
Chr2	6036804	6041100
Chr2	6045579	6046048
Chr2	6088292	6088816
Chr2	6110912	6111921
Chr2	6119467	6120751
Chr2	6131881	6132272
Chr2	6143073	6147422
Chr2	6733534	6735822
Chr2	6741313	6741558
Chr2	6747536	6749259
Chr2	6750934	6752650
Chr2	6754330	6756054
Chr2	6758430	6763504
Chr2	6761635	6763503
Chr2	6763707	6764754
Chr2	6772714	6777988
Chr2	6778191	6778882
Chr2	6784794	6784872
Chr2	6797111	6798942
Chr2	6801803	6802737
Chr2	6806033	6806767
Chr2	6810395	6812944
Chr2	6814453	6816571
Chr2	6828133	6829624
Chr2	6830995	6831644
Chr2	6832216	6833707
Chr2	6842648	6845106
Chr2	6849452	6852217
Chr2	6876163	6876753
Chr2	6893949	6894688
Chr2	6899040	6900543
Chr2	6904534	6904847
Chr2	6927024	6932794
Chr2	6934523	6934796
Chr2	6947096	6947869
Chr2	6949851	6951195
Chr2	6970352	6970854
Chr2	6971296	6971645
Chr2	6973172	6973285
Chr2	6973356	6973589
Chr2	6976017	6977686
Chr2	6980218	6982135
Chr2	7254197	7254565
Chr2	7267722	7269058
Chr2	7271012	7274757
Chr2	7275657	7277288
Chr2	7279366	7281502
Chr2	7285698	7287396
Chr2	7295851	7296321
Chr2	7301334	7303512
Chr2	7316789	7319246
Chr2	7331721	7334257
Chr2	7341078	7342320
Chr2	7353773	7361259
Chr2	7361336	7362160
Chr2	7364683	7368966
Chr2	7369452	7375691
Chr2	7376199	7381168
Chr2	7382805	7387979
Chr2	7399056	7400973
Chr2	7401117	7403664
Chr2	7403693	7405265
Chr2	7852529	7853669
Chr2	7856798	7857160
Chr2	7857139	7859986
Chr2	7860676	7861047
Chr2	7864175	7867823
Chr2	7867828	7871804
Chr2	7872201	7874013
Chr2	7928015	7931956
Chr2	7935244	7936903
Chr2	7936990	7939667
Chr2	7939822	7941699
Chr2	7941778	7943391
Chr2	7945998	7948471
Chr2	7956220	7957587
Chr2	7964326	7964998
Chr2	7965635	7969111
Chr2	7969298	7971117
Chr2	7980532	7981871
Chr2	7988165	7989528
Chr2	7990618	7992777
Chr2	7993801	7994557
Chr2	8001234	8003001
Chr2	8013923	8015595
Chr2	8020456	8021579
Chr2	8026957	8028276
Chr2	8039670	8040783
Chr2	8059106	8061076
Chr2	8063023	8065018
Chr2	8069945	8072869
Chr2	8078174	8079540
Chr2	8080354	8082904
Chr2	8900360	8903701
Chr2	8909467	8909775
Chr2	8920447	8923230
Chr2	8923305	8924977
Chr2	8925926	8927847
Chr2	8927868	8929602
Chr2	8935537	8937557
Chr2	8940833	8942709
Chr2	8945243	8947313
Chr2	8949615	8949877
Chr2	8956169	8956740
Chr2	8957793	8959783
Chr2	8959255	8962152
Chr2	8964199	8965571
Chr2	8979554	8981926
Chr2	8982123	8982197
Chr2	8985959	8987305
Chr2	8987584	8989419
Chr2	8990844	8991192
Chr2	8998450	9000076
Chr2	9002843	9005947
Chr2	9006610	9009797
Chr2	9009867	9011070
Chr2	9014470	9018102
Chr2	9020944	9021873
Chr2	9026157	9027313
Chr2	9027730	9029061
Chr2	9034056	9036639
Chr2	9040852	9043654
Chr2	9043699	9045392
Chr2	9048192	9048206
Chr2	9065154	9068231
Chr2	9068252	9070476
Chr2	9076289	9077497
Chr2	9080020	9080520
Chr2	9080760	9083012
Chr2	9083144	9083912
Chr2	9089226	9090055
Chr2	9107546	9110278
Chr2	9112798	9113600
Chr2	9126263	9127990
Chr2	9132381	9136790
Chr2	9137356	9137430
Chr2	9141465	9149333
Chr2	9149577	9151973
Chr2	9151940	9156909
Chr2	9158310	9159735
Chr2	9162516	9168559
Chr2	9169713	9171749
Chr2	9184422	9184946
Chr2	9198569	9202490
Chr2	9213595	9213906
Chr2	9213621	9214188
Chr2	9215519	9219239
Chr2	9219252	9220611
Chr2	9226917	9230208
Chr2	9235720	9236001
Chr2	9236481	9237849
Chr2	9238296	9242484
Chr2	9242782	9244948
Chr2	9248525	9250314
Chr2	9250298	9253918
Chr2	9254378	9255746
Chr2	9257096	9257418
Chr2	9259511	9260700
Chr2	9263537	9264101
Chr2	9267730	9269022
Chr2	9270784	9273447
Chr2	9273696	9276964
Chr2	9277659	9278075
Chr2	9279931	9282181
Chr2	9284391	9289747
Chr2	9290705	9291672
Chr2	9293261	9297864
Chr2	9298078	9301929
Chr2	9302254	9302643
Chr2	9303713	9306028
Chr2	9315204	9318241
Chr2	9331058	9332649
Chr2	9341431	9343223
Chr2	9350543	9353234
Chr2	9353383	9354720
Chr2	9354842	9357094
Chr2	9362113	9363206
Chr2	9363817	9364089
Chr2	9372530	9373684
Chr2	9376684	9377865
Chr2	9379465	9380117
Chr2	9380992	9382148
Chr2	9383397	9386269
Chr2	9386431	9388244
Chr2	9388384	9389052
Chr2	9389725	9390529
Chr2	9393670	9393746
Chr2	9393791	9397101
Chr2	9397864	9398262
Chr2	9403067	9403838
Chr2	9406059	9414581
Chr2	9420240	9420626
Chr2	9423833	9424246
Chr2	9428743	9430144
Chr2	9431751	9431987
Chr2	9449930	9451626
Chr2	9454244	9454402
Chr2	9460918	9463564
Chr2	9463592	9465525
Chr2	9466389	9467951
Chr2	9471219	9476649
Chr2	9480105	9480443
Chr2	9488413	9491407
Chr2	9495178	9495379
Chr2	9495457	9495851
Chr2	9497570	9500722
Chr2	9502280	9502356
Chr2	9509016	9511234
Chr2	9513024	9514555
Chr2	9514695	9515677
Chr2	9516910	9517389
Chr2	9528910	9530063
Chr2	9530365	9533069
Chr2	9533559	9533991
Chr2	9541128	9545041
Chr2	9545283	9548643
Chr2	9549923	9550381
Chr2	9560355	9560449
Chr2	9560536	9560626
Chr2	9560761	9560926
Chr2	9572066	9572794
Chr2	9579647	9583904
Chr2	9585549	9589369
Chr2	9591027	9591102
Chr2	9592956	9594582
Chr2	9596526	9599230
Chr2	9599420	9604779
Chr2	9614748	9614997
Chr2	9618207	9622166
Chr2	9622997	9624338
Chr2	9627342	9631286
Chr2	9636346	9638764
Chr2	9645270	9647658
Chr2	10140383	10142941
Chr2	10143468	10144717
Chr2	10148632	10149137
Chr2	10158083	10158326
Chr2	10170576	10173948
Chr2	10174515	10176861
Chr2	10177776	10180091
Chr2	10182251	10183373
Chr2	10183867	10185334
Chr2	10186404	10186671
Chr2	10195910	10197744
Chr2	10199675	10201098
Chr2	10204802	10206525
Chr2	10209421	10214045
Chr2	10214574	10217742
Chr2	10223857	10225174
Chr2	10229350	10231859
Chr2	10241875	10243677
Chr2	10244745	10246997
Chr2	10247206	10247465
Chr2	10256466	10256827
Chr2	10258107	10261355
Chr2	10281718	10283738
Chr2	10285903	10286868
Chr2	10291348	10291765
Chr2	10294286	10297600
Chr2	10297846	10298485
Chr2	10300032	10301790
Chr2	10308264	10308539
Chr2	10310482	10312576
Chr2	10332483	10337173
Chr2	10338667	10340242
Chr2	10340785	10343739
Chr2	10344338	10345513
Chr2	10350397	10351001
Chr2	10353308	10354239
Chr2	10356782	10357166
Chr2	10361054	10364495
Chr2	10366098	10366617
Chr2	10373570	10375014
Chr2	10373576	10373651
Chr2	10375439	10376268
Chr2	10379948	10383408
Chr2	10391075	10393937
Chr2	10394329	10395393
Chr2	10397588	10398187
Chr2	10403230	10403373
Chr2	10404373	10405653
Chr2	10407660	10408544
Chr2	10409380	10409698
Chr2	10414963	10420032
Chr2	10421841	10424405
Chr2	10424688	10425767
Chr2	10426342	10427686
Chr2	10431260	10433077
Chr2	10449631	10451187
Chr2	10451325	10451810
Chr2	10456879	10460574
Chr2	10461199	10462855
Chr2	10462910	10463227
Chr2	10468340	10469289
Chr2	10492669	10493570
Chr2	10498616	10498901
Chr2	10503436	10504066
Chr2	10506024	10506862
Chr2	10528064	10533890
Chr2	10559173	10560242
Chr2	10562688	10565299
Chr2	10566836	10568148
Chr2	10573862	10574702
Chr2	10574942	10576941
Chr2	10581069	10582018
Chr2	10591327	10591539
Chr2	10609417	10609903
Chr2	10610833	10612235
Chr2	10613105	10615566
Chr2	10617116	10620037
Chr2	10622396	10624312
Chr2	10625163	10628601
Chr2	10629662	10631416
Chr2	10631531	10633757
Chr2	10642284	10642544
Chr2	10651084	10651443
Chr2	10660525	10660769
Chr2	10662190	10663106
Chr2	10666688	10667152
Chr2	10667898	10670130
Chr2	10675263	10675750
Chr2	10684118	10686350
Chr2	10687906	10688162
Chr2	10689934	10691572
Chr2	10713807	10724109
Chr2	10718096	10718201
Chr2	10731556	10732078
Chr2	10732917	10733240
Chr2	10733921	10735798
Chr2	10739855	10740555
Chr2	10741777	10742004
Chr2	10753602	10754938
Chr2	10759724	10762571
Chr2	10762742	10763267
Chr2	10769877	10770488
Chr2	14426108	14427491
Chr2	14427509	14430863
Chr2	14431358	14432025
Chr2	14434339	14436318
Chr2	14436589	14439599
Chr2	14440433	14442057
Chr2	14443504	14443615
Chr2	14444997	14445117
Chr2	14445938	14450525
Chr2	14450536	14453859
Chr2	14454521	14457216
Chr2	14458688	14459120
Chr2	14459157	14461805
Chr2	14462023	14464882
Chr2	14465516	14468550
Chr2	14484959	14485840
Chr2	14486539	14487404
Chr2	14493308	14495834
Chr2	14496206	14498513
Chr2	14498590	14505812
Chr2	14507294	14510345
Chr2	14510482	14511947
Chr2	14512707	14514519
Chr2	14514311	14515921
Chr2	14516083	14518329
Chr2	14518344	14522625
Chr2	14522522	14523571
Chr2	14524607	14525921
Chr2	14526671	14527737
Chr2	14529558	14530961
Chr2	14550614	14552342
Chr2	14556988	14558860
Chr2	14560163	14562953
Chr2	14573030	14573955
Chr2	14575392	14576530
Chr2	14577083	14578385
Chr2	14578444	14581859
Chr2	14596565	14597546
Chr2	14602470	14612568
Chr2	14629986	14632085
Chr2	14633148	14633385
Chr2	14898256	14899753
Chr2	14899911	14900600
Chr2	14905788	14906507
Chr2	14907257	14907719
Chr2	14910343	14912051
Chr2	14913937	14916671
Chr2	14921473	14923028
Chr2	14927071	14929137
Chr2	14929243	14930901
Chr2	14936565	14938035
Chr2	14946041	14947279
Chr2	14959386	14960831
Chr2	14966574	14980764
Chr2	14980891	14982503
Chr2	14982835	14984342
Chr2	14985470	14988365
Chr2	14988437	14990429
Chr2	14990540	14990688
Chr2	14992565	14996759
Chr2	14998444	14998755
Chr2	14999726	15003076
Chr2	15005064	15006037
Chr2	15016656	15020114
Chr2	15023487	15026815
Chr2	15031679	15033345
Chr2	15033537	15034094
Chr2	15040669	15042126
Chr2	15042175	15043578
Chr2	15043973	15048614
Chr2	15048885	15050326
Chr2	15050498	15052242
Chr2	15052199	15053279
Chr2	15053483	15057429
Chr2	15056753	15056998
Chr2	15059763	15062125
Chr2	15066113	15066965
Chr2	15075343	15080815
Chr2	15083353	15084343
Chr2	15090519	15091767
Chr2	15104716	15106122
Chr2	15106940	15108089
Chr2	15109007	15109776
Chr2	15110492	15111542
Chr2	15112084	15116779
Chr2	15117015	15119046
Chr2	15667139	15668854
Chr2	15669131	15670190
Chr2	15671397	15672251
Chr2	15673559	15676084
Chr2	15679107	15684721
Chr2	15686650	15688016
Chr2	15690271	15690510
Chr2	15694038	15696002
Chr2	15700211	15705365
Chr2	15706285	15707227
Chr2	15709808	15710915
Chr2	15718044	15722155
Chr2	15732608	15733001
Chr2	15734908	15735121
Chr2	15736727	15737731
Chr2	15737842	15739851
Chr2	15750915	15751675
Chr2	15756722	15758282
Chr2	15758601	15761265
Chr2	15764515	15765661
Chr2	15765698	15767881
Chr2	15769086	15770808
Chr2	15778941	15781564
Chr2	15792545	15795238
Chr2	15805659	15810555
Chr2	15818082	15821314
Chr2	15830870	15831595
Chr2	15831656	15833924
Chr2	15834766	15837004
Chr2	15838692	15840948
Chr2	15847450	15848662
Chr2	15851726	15856337
Chr2	15856528	15858989
Chr2	15859204	15859945
Chr2	15860627	15861668
Chr2	15867639	15867844
Chr2	15868399	15869100
Chr2	15872347	15874975
Chr2	15876717	15880106
Chr2	16160108	16160434
Chr2	16160564	16160812
Chr2	16165921	16168631
Chr2	16168712	16171921
Chr2	16177872	16180418
Chr2	16188047	16192105
Chr2	16200944	16202672
Chr2	16210816	16215524
Chr2	16216752	16219162
Chr2	16221815	16223749
Chr2	16223997	16225510
Chr2	16225777	16226875
Chr2	16227051	16232525
Chr2	16238401	16240886
Chr2	16241077	16242920
Chr2	16243215	16244178
Chr2	16257157	16260256
Chr2	16260803	16265273
Chr2	16265286	16268337
Chr2	16269224	16269509
Chr2	16273897	16276875
Chr2	16281959	16284875
Chr2	16289180	16289570
Chr2	16291280	16294104
Chr2	16295140	16296498
Chr2	16298110	16299208
Chr2	16303295	16305636
Chr2	16317356	16319390
Chr2	16319447	16321688
Chr2	16321721	16322960
Chr2	16328852	16329118
Chr2	16330129	16333408
Chr2	16340279	16340366
Chr2	16349968	16356100
Chr2	16379256	16379464
Chr2	16381565	16384733
Chr2	16399969	16401674
Chr2	16407135	16409159
Chr2	16423541	16430111
Chr2	16435909	16436564
Chr2	16436504	16436836
Chr2	16446514	16449183
Chr2	16452612	16455004
Chr2	16455569	16458366
Chr2	16460247	16463223
Chr2	16463347	16464534
Chr2	16474149	16476144
Chr2	16476198	16477846
Chr2	16485621	16486095
Chr2	16489013	16490111
Chr2	16496813	16497624
Chr2	16500788	16501417
Chr2	16501571	16504382
Chr2	16507882	16510267
Chr2	16510273	16517203
Chr2	16518769	16518843
Chr2	16531527	16533989
Chr2	16534175	16537321
Chr2	16540927	16543414
Chr2	16546752	16547258
Chr2	16553405	16553910
Chr2	16556801	16558271
Chr2	16569430	16570751
Chr2	16575752	16579123
Chr2	16583003	16586263
Chr2	16588556	16591035
Chr2	16591117	16593778
Chr2	16594833	16595803
Chr2	16596838	16598165
Chr2	16612777	16618125
Chr2	16618226	16619753
Chr2	17132602	17134557
Chr2	17134825	17135062
Chr2	17135347	17137002
Chr2	17137037	17139703
Chr2	17140183	17141434
Chr2	17142030	17142301
Chr2	17143157	17145286
Chr2	17150095	17153696
Chr2	17153806	17155986
Chr2	17165191	17166113
Chr2	17171625	17173353
Chr2	17173374	17176869
Chr2	17177539	17188839
Chr2	17195292	17195918
Chr2	17206452	17207701
Chr2	17209697	17210426
Chr2	17217439	17217648
Chr2	17221840	17224883
Chr2	17225523	17226696
Chr2	17226948	17228522
Chr2	17228733	17231085
Chr2	17231206	17233915
Chr2	17234057	17236388
Chr2	17238380	17238989
Chr2	17251819	17253197
Chr2	17257380	17258199
Chr2	17259457	17260123
Chr2	17260898	17261248
Chr2	17263862	17264131
Chr2	17264512	17264853
Chr2	17269158	17270545
Chr2	17271143	17274397
Chr2	17275470	17277610
Chr2	17278148	17281833
Chr2	17282868	17285364
Chr2	17285470	17289026
Chr2	17301572	17304214
Chr2	17314412	17317357
Chr2	17317467	17323059
Chr2	17325846	17329238
Chr2	17343360	17345008
Chr2	17347157	17348242
Chr2	17358651	17359053
Chr2	17360374	17363791
Chr2	17362645	17364521
Chr2	17367492	17369209
Chr2	17373997	17376241
Chr2	17633566	17633915
Chr2	17639001	17640303
Chr2	17640546	17641793
Chr2	17643334	17645536
Chr2	17650225	17651086
Chr2	17657354	17657735
Chr2	17657824	17658979
Chr2	17660778	17660851
Chr2	17663353	17665340
Chr2	17690531	17691021
Chr2	17701381	17704693
Chr2	17704741	17709063
Chr2	17713196	17714233
Chr2	17728479	17731839
Chr2	17747781	17750527
Chr2	17751372	17751924
Chr2	17753591	17754150
Chr2	17756069	17758471
Chr2	17765178	17766891
Chr2	17770017	17770391
Chr2	17774832	17776323
Chr2	17777597	17777695
Chr2	17778130	17782191
Chr2	17782308	17785093
Chr2	17785354	17787424
Chr2	17791692	17793145
Chr2	17793265	17795731
Chr2	17800312	17802819
Chr2	17804407	17804607
Chr2	17820114	17824016
Chr2	17831408	17833548
Chr2	17833700	17835116
Chr2	17849819	17854556
Chr2	17854557	17855514
Chr2	17856249	17858670
Chr2	17858655	17863469
Chr2	17863678	17866575
Chr2	17873690	17873765
Chr2	17873869	17874939
Chr2	17878944	17880566
Chr2	17886101	17889090
Chr2	17891503	17894638
Chr2	17894796	17895885
Chr2	19556326	19559488
Chr2	19556624	19557142
Chr2	19563452	19564067
Chr2	19564888	19565093
Chr2	19568464	19569510
Chr2	19570040	19571037
Chr2	19574666	19580618
Chr2	19587137	19590825
Chr2	19595079	19595442
Chr2	19595529	19598667
Chr2	19599686	19602315
Chr2	19603163	19603898
Chr2	19605030	19605707
Chr2	19607996	19610290
Chr2	19609961	19610965
Chr2	19613991	19614533
Chr2	19614564	19615772
Chr2	19615777	19616907
Chr2	19617250	19618499
Chr2	19624022	19624925
Chr2	19625459	19629186
Chr2	19629217	19631191
Chr2	19631207	19636981
Chr2	19637400	19637958
Chr2	19641351	19643902
Chr2	19644021	19647368
Chr2	19662715	19664468
Chr2	19670378	19673295
Chr2	19673293	19679714
Chr2	19679730	19681549
Chr2	19681637	19682409
Chr2	19686333	19687667
Chr2	19686957	19687042
Chr3	4342	4821
Chr3	5104	6152
Chr3	6657	7775
Chr3	8723	12700
Chr3	13046	15909
Chr3	15934	16323
Chr3	19409	20809
Chr3	25355	27715
Chr3	27926	31117
Chr3	46718	48299
Chr3	51496	54547
Chr3	302472	304601
Chr3	305131	307229
Chr3	307782	309563
Chr3	310007	312076
Chr3	317336	319124
Chr3	320667	321176
Chr3	323934	324481
Chr3	325181	325354
Chr3	330099	333135
Chr3	337906	340445
Chr3	344908	348850
Chr3	350613	354348
Chr3	354360	358836
Chr3	358916	360892
Chr3	360921	363778
Chr3	365537	368914
Chr3	377025	377716
Chr3	378087	379615
Chr3	380350	384585
Chr3	388198	388463
Chr3	390720	392770
Chr3	394044	396346
Chr3	404432	405716
Chr3	406340	409203
Chr3	415389	417726
Chr3	418357	419326
Chr3	420107	420939
Chr3	421772	422735
Chr3	426787	426975
Chr3	429881	430398
Chr3	453329	457872
Chr3	458156	461066
Chr3	461072	464226
Chr3	469660	469736
Chr3	469867	473720
Chr3	476802	476876
Chr3	477003	478889
Chr3	478949	481669
Chr3	481776	484155
Chr3	484256	487842
Chr3	488780	489477
Chr3	489670	491930
Chr3	499266	500177
Chr3	505434	508726
Chr3	508886	511564
Chr3	512220	513039
Chr3	513478	515928
Chr3	519211	521796
Chr3	2038312	2038980
Chr3	2044352	2047212
Chr3	2060615	2062156
Chr3	2068968	2070366
Chr3	2083394	2087796
Chr3	2087916	2090544
Chr3	2100021	2101405
Chr3	2102316	2104911
Chr3	2118169	2120184
Chr3	2120324	2124169
Chr3	2124155	2126159
Chr3	2126312	2127470
Chr3	2132758	2134668
Chr3	2139473	2139880
Chr3	2143488	2144524
Chr3	2146243	2150854
Chr3	2153864	2156302
Chr3	2156736	2157919
Chr3	2161735	2166360
Chr3	2167730	2169225
Chr3	2176788	2177619
Chr3	2178129	2178294
Chr3	2181346	2185129
Chr3	2192685	2194324
Chr3	2195001	2195297
Chr3	2197123	2197335
Chr3	2201432	2205174
Chr3	2205377	2205803
Chr3	2206387	2208061
Chr3	2209405	2211518
Chr3	2212063	2212745
Chr3	2222246	2222321
Chr3	2232534	2237144
Chr3	2237897	2240269
Chr3	2241002	2243127
Chr3	2251946	2253600
Chr3	2254479	2255745
Chr3	2484454	2487129
Chr3	2487313	2489389
Chr3	2492260	2495962
Chr3	2507880	2509592
Chr3	2508900	2509022
Chr3	2510570	2512482
Chr3	2513925	2515986
Chr3	2520701	2523118
Chr3	2526513	2528642
Chr3	2528997	2531576
Chr3	2531773	2534548
Chr3	2534776	2538377
Chr3	2540913	2543616
Chr3	2552394	2554924
Chr3	2555970	2557508
Chr3	2563803	2566045
Chr3	2579627	2580033
Chr3	2586001	2586346
Chr3	2596023	2599901
Chr3	2600091	2601910
Chr3	2612175	2614021
Chr3	2617707	2620673
Chr3	2620713	2622223
Chr3	2622666	2622848
Chr3	2622849	2624311
Chr3	2630974	2633471
Chr3	2633663	2637059
Chr3	2637432	2640938
Chr3	2641012	2642922
Chr3	2643144	2644778
Chr3	2645078	2646607
Chr3	2667851	2671108
Chr3	2671052	2675336
Chr3	2702973	2704817
Chr3	2706534	2708750
Chr3	2709438	2709814
Chr3	2712236	2713328
Chr3	2713312	2717369
Chr3	2717557	2718926
Chr3	2723153	2726954
Chr3	2727193	2729659
Chr3	2737297	2740552
Chr3	2740745	2742759
Chr3	2742826	2744977
Chr3	2745534	2748528
Chr3	2749908	2752393
Chr3	2753307	2754624
Chr3	2754668	2756515
Chr3	2758812	2760385
Chr3	2764651	2766147
Chr3	2782133	2782743
Chr3	2785492	2785694
Chr3	2799312	2800508
Chr3	2803528	2805925
Chr3	2819040	2821444
Chr3	2833346	2835393
Chr3	2838943	2840617
Chr3	2849830	2850141
Chr3	2854284	2854445
Chr3	2856037	2856900
Chr3	2857847	2860671
Chr3	2870970	2873335
Chr3	2873412	2878594
Chr3	2879353	2882399
Chr3	2901199	2903220
Chr3	2907479	2910209
Chr3	2915550	2916873
Chr3	2916922	2918250
Chr3	2921804	2923261
Chr3	2923518	2925892
Chr3	2926042	2928572
Chr3	2931101	2934368
Chr3	2940305	2942206
Chr3	2944612	2944696
Chr3	2944938	2945516
Chr3	2946239	2949020
Chr3	4532157	4532366
Chr3	4538328	4541826
Chr3	4544364	4547516
Chr3	4549616	4551014
Chr3	4553943	4555079
Chr3	4559619	4561023
Chr3	4561107	4561348
Chr3	4561112	4561215
Chr3	4572075	4574493
Chr3	4574521	4576110
Chr3	4583315	4584490
Chr3	4585684	4591038
Chr3	4595767	4600472
Chr3	4603885	4605516
Chr3	4608076	4610500
Chr3	4617337	4617546
Chr3	4636063	4641152
Chr3	4641930	4644574
Chr3	4647546	4648005
Chr3	4667308	4669197
Chr3	4672916	4676165
Chr3	4677699	4685669
Chr3	4687833	4688148
Chr3	4688546	4690407
Chr3	4693309	4695607
Chr3	4710483	4712572
Chr3	4724747	4725481
Chr3	4729399	4731850
Chr3	4732828	4734612
Chr3	4753705	4761459
Chr3	4764024	4766612
Chr3	4782757	4783140
Chr3	4786391	4786672
Chr3	4791448	4793687
Chr3	4793820	4794436
Chr3	4806670	4809436
Chr3	4810888	4811484
Chr3	7717268	7718408
Chr3	7720597	7721747
Chr3	7723242	7724364
Chr3	7729646	7731252
Chr3	7732263	7733297
Chr3	7734219	7736496
Chr3	7736980	7738221
Chr3	7742250	7743662
Chr3	7745143	7746203
Chr3	7749247	7750605
Chr3	7751686	7753351
Chr3	7754311	7755765
Chr3	7756458	7757494
Chr3	7757829	7758035
Chr3	7759317	7760741
Chr3	7760771	7761136
Chr3	7761807	7762754
Chr3	7763968	7765329
Chr3	7767433	7768529
Chr3	7769346	7770264
Chr3	7770899	7772360
Chr3	7775358	7776212
Chr3	7782910	7783564
Chr3	7789342	7792413
Chr3	7794956	7796330
Chr3	7801002	7801511
Chr3	7803338	7808059
Chr3	7812861	7816014
Chr3	7827036	7830859
Chr3	7831129	7831374
Chr3	7835144	7839064
Chr3	7838999	7839254
Chr3	7867753	7870232
Chr3	7870826	7873600
Chr3	7874145	7878815
Chr3	7881547	7885595
Chr3	7885637	7886879
Chr3	7887276	7890156
Chr3	7892508	7895502
Chr3	7896153	7896767
Chr3	7896819	7897429
Chr3	7899215	7900517
Chr3	7901643	7901894
Chr3	7901905	7903044
Chr3	7904097	7905579
Chr3	7906521	7908749
Chr3	7912905	7919710
Chr3	7926728	7931354
Chr3	7940914	7941788
Chr3	7946408	7949180
Chr3	7951023	7953226
Chr3	7953260	7958145
Chr3	7958431	7958913
Chr3	7959753	7962374
Chr3	7962307	7963519
Chr3	7963855	7965910
Chr3	7967989	7969708
Chr3	7973394	7974398
Chr3	7974720	7978651
Chr3	7999419	8001343
Chr3	8003898	8005905
Chr3	8008534	8009593
Chr3	8010020	8010420
Chr3	8014809	8015963
Chr3	8017633	8020511
Chr3	8030474	8030632
Chr3	8036207	8036751
Chr3	8044410	8048266
Chr3	8048802	8052507
Chr3	8066475	8066759
Chr3	8068418	8071798
Chr3	8078789	8081062
Chr3	9997808	10000233
Chr3	10017321	10019445
Chr3	10023931	10027201
Chr3	10033873	10034112
Chr3	10035930	10036131
Chr3	10053929	10055844
Chr3	10061009	10062873
Chr3	10067529	10072763
Chr3	10073082	10076360
Chr3	10076809	10078611
Chr3	10090056	10092794
Chr3	10093864	10094401
Chr3	10095015	10102426
Chr3	10114192	10114563
Chr3	10115541	10116281
Chr3	10121234	10123131
Chr3	10125659	10128759
Chr3	10140200	10143252
Chr3	10147066	10147995
Chr3	10148555	10150423
Chr3	10150993	10151391
Chr3	10152458	10155450
Chr3	10155438	10158218
Chr3	10162960	10167548
Chr3	10172279	10175583
Chr3	10192294	10193502
Chr3	10205074	10207425
Chr3	10210328	10210401
Chr3	10220326	10221859
Chr3	10232242	10235642
Chr3	10236808	10237025
Chr3	10238514	10240650
Chr3	10243244	10245025
Chr3	10245112	10253310
Chr3	10255906	10257491
Chr3	10269206	10271067
Chr3	10271876	10273623
Chr3	10284808	10285876
Chr3	10300299	10300915
Chr3	10303886	10304198
Chr3	10305849	10310494
Chr3	10315010	10318156
Chr3	10318262	10318335
Chr3	10318455	10319922
Chr3	10323354	10323952
Chr3	10324639	10324712
Chr3	10324788	10325748
Chr3	10325834	10328325
Chr3	10328510	10328603
Chr3	10328657	10328745
Chr3	10328981	10329075
Chr3	10329133	10329221
Chr3	10330547	10335492
Chr3	10338148	10339530
Chr3	10365365	10365607
Chr3	10373251	10376482
Chr3	10377957	10379909
Chr3	10389482	10391705
Chr3	10393904	10395863
Chr3	10402872	10403513
Chr3	10424179	10431366
Chr3	10434924	10438486
Chr3	10442608	10445433
Chr3	10445841	10446902
Chr3	10447845	10451066
Chr3	10451403	10455325
Chr3	10456029	10461002
Chr3	10465260	10468960
Chr3	10470392	10471525
Chr3	10477983	10484934
Chr3	10484191	10484416
Chr3	10498177	10500362
Chr3	10505711	10509267
Chr3	10512235	10513059
Chr3	10517977	10519518
Chr3	10520443	10521798
Chr3	10524181	10526735
Chr3	10529215	10530201
Chr3	10533324	10533691
Chr3	10538005	10540072
Chr3	10547441	10549403
Chr3	10550927	10551108
Chr3	10559239	10559567
Chr3	10565674	10567636
Chr3	10576961	10577377
Chr3	10581831	10582786
Chr3	10588152	10589017
Chr3	10620030	10620628
Chr3	10620534	10624620
Chr3	10667135	10669430
Chr3	10682029	10682981
Chr3	10683394	10683663
Chr3	10685470	10687431
Chr3	10688323	10689761
Chr3	10690637	10690716
Chr3	10694175	10696251
Chr3	10706765	10706910
Chr3	10707096	10708593
Chr3	10710405	10712030
Chr3	10712372	10712752
Chr3	10715597	10717395
Chr3	10718320	10718789
Chr3	10722394	10723997
Chr3	10724990	10726416
Chr3	10727826	10728718
Chr3	10728951	10730900
Chr3	10735637	10738399
Chr3	10737921	10738692
Chr3	10743769	10747204
Chr3	10750713	10750918
Chr3	10752431	10752505
Chr3	10754808	10757887
Chr3	10758613	10759218
Chr3	10759541	10762211
Chr3	10777837	10780666
Chr3	10782095	10784636
Chr3	10784888	10788731
Chr3	10796695	10803455
Chr3	10827647	10829631
Chr3	10831162	10833438
Chr3	10838395	10840061
Chr3	10848241	10850288
Chr3	10890355	10891841
Chr3	10892804	10893381
Chr3	10893616	10895897
Chr3	10902184	10902517
Chr3	10906539	10906808
Chr3	10911132	10913192
Chr3	10924708	10925815
Chr3	10926988	10928167
Chr3	10930193	10930630
Chr3	10932966	10933060
Chr3	10934539	10934864
Chr3	10946033	10946350
Chr3	10957887	10959612
Chr3	10962687	10963004
Chr3	10982706	10983534
Chr3	10992533	10992783
Chr3	11005638	11006516
Chr3	11006564	11008218
Chr3	11024007	11024891
Chr3	11030745	11031225
Chr3	11033665	11035310
Chr3	11037301	11038748
Chr3	11050081	11051155
Chr3	11069352	11071378
Chr3	11073646	11075480
Chr3	11075578	11075651
Chr3	11087994	11088337
Chr3	11104610	11105263
Chr3	11105746	11106146
Chr3	11107628	11107834
Chr3	11138404	11139180
Chr3	11148167	11151635
Chr3	11154243	11154345
Chr3	11188570	11191197
Chr3	11191263	11193046
Chr3	11209586	11213911
Chr3	11234173	11236460
Chr3	11238011	11240648
Chr3	11246750	11247875
Chr3	11249558	11251823
Chr3	11252807	11257816
Chr3	11278375	11279216
Chr3	11280151	11282160
Chr3	11289495	11294776
Chr3	11311266	11312825
Chr3	11322669	11324584
Chr3	11348729	11350269
Chr3	11368423	11369055
Chr3	11368743	11371207
Chr3	11392085	11392497
Chr3	11413616	11414111
Chr3	11438808	11439053
Chr3	11470491	11470835
Chr3	11471207	11471542
Chr3	11473109	11475561
Chr3	11480458	11481116
Chr3	11482162	11482712
Chr3	11486819	11487025
Chr3	11527756	11529422
Chr3	11578468	11578849
Chr3	11647451	11647814
Chr3	11648096	11650982
Chr3	11671637	11672241
Chr3	11695756	11696773
Chr3	11708561	11713030
Chr3	11717591	11718130
Chr3	11720096	11722105
Chr3	11728024	11730352
Chr3	11731603	11731914
Chr3	11737049	11738849
Chr3	11745197	11746572
Chr3	11756985	11757426
Chr3	11757298	11757712
Chr3	11757856	11758225
Chr3	12445493	12448287
Chr3	12458560	12459186
Chr3	12529843	12531237
Chr3	12560682	12561489
Chr3	12591378	12593553
Chr3	12632451	12632684
Chr3	12642072	12643048
Chr3	12642864	12643137
Chr3	12702587	12703224
Chr3	12836283	12837112
Chr3	12870400	12870858
Chr3	12875071	12877424
Chr3	12931025	12932243
Chr3	12950113	12952595
Chr3	12969234	12969686
Chr3	12970780	12972174
Chr3	12970808	12971019
Chr3	12981009	12981580
Chr3	13043532	13043811
Chr3	13061048	13062770
Chr3	13068638	13069048
Chr3	13078956	13079923
Chr3	13127479	13128167
Chr3	13143627	13144827
Chr3	13145440	13145955
Chr3	13219168	13221458
Chr3	13233832	13240156
Chr3	13276082	13277157
Chr3	13424905	13425835
Chr3	13482488	13482755
Chr3	13489249	13490908
Chr3	13499677	13500417
Chr3	14038360	14039360
Chr3	14085248	14093672
Chr3	14191688	14191998
Chr3	14193205	14193699
Chr3	14195917	14196080
Chr3	14196558	14196867
Chr3	14196774	14197149
Chr3	14197677	14199486
Chr3	14199575	14200078
Chr3	14199753	14199918
Chr3	14200215	14204210
Chr3	14212915	14214128
Chr3	14297931	14299339
Chr3	14309275	14311640
Chr3	14314583	14315636
Chr3	14320943	14324071
Chr3	14329592	14329844
Chr3	14459818	14461499
Chr3	14539507	14539779
Chr3	14607080	14607973
Chr3	14670574	14670953
Chr3	14680265	14680762
Chr3	14689058	14690390
Chr3	14722250	14723921
Chr3	14724103	14728329
Chr3	14742421	14742806
Chr3	14751280	14755703
Chr3	14791174	14791783
Chr3	14867122	14870085
Chr3	14871213	14871745
Chr3	14876476	14877257
Chr3	14891548	14891988
Chr3	14905230	14907037
Chr3	14949456	14951281
Chr3	14954363	14957033
Chr3	15006613	15007196
Chr3	15015086	15018655
Chr3	15030354	15031154
Chr3	15051658	15051937
Chr3	15078987	15079638
Chr3	15080447	15080658
Chr3	15094048	15095991
Chr3	15139995	15143125
Chr3	15143695	15144434
Chr3	15166561	15168227
Chr3	15170198	15170557
Chr3	15178043	15178939
Chr3	15190786	15196217
Chr3	15207367	15209855
Chr3	15216585	15217576
Chr3	15219454	15221725
Chr3	15228062	15228684
Chr3	15230568	15231117
Chr3	15232194	15232691
Chr3	15332136	15333705
Chr3	15345315	15345681
Chr3	15357217	15357807
Chr3	15366310	15366770
Chr3	15367546	15370159
Chr3	15398859	15400081
Chr3	15400717	15401125
Chr3	15405984	15407951
Chr3	15410702	15411247
Chr3	15430660	15433357
Chr3	15438185	15438682
Chr3	15448635	15450059
Chr3	15473345	15474767
Chr3	15502016	15503640
Chr3	15509527	15512576
Chr3	15538816	15539420
Chr3	15560401	15560770
Chr3	15565224	15566049
Chr3	15567067	15569986
Chr3	15584589	15585428
Chr3	15601754	15603900
Chr3	15604532	15605113
Chr3	15605608	15606746
Chr3	15644009	15645690
Chr3	15646460	15647568
Chr3	15655319	15660128
Chr3	15660770	15661989
Chr3	15680338	15680825
Chr3	15687554	15688775
Chr3	15690840	15692204
Chr3	15700352	15701845
Chr3	15706954	15709991
Chr3	15728176	15729152
Chr3	15750222	15750590
Chr3	15751387	15752691
Chr3	15753387	15760861
Chr3	15766361	15767016
Chr3	15780877	15781836
Chr3	15796133	15796839
Chr3	15801372	15802857
Chr3	15818511	15825113
Chr3	15829492	15829743
Chr3	15837740	15837953
Chr3	15839123	15840761
Chr3	15846761	15847075
Chr3	15874918	15875458
Chr3	15881870	15883640
Chr3	15887490	15888881
Chr3	15894790	15895259
Chr3	15900795	15901718
Chr3	15906348	15912042
Chr3	15916270	15917334
Chr3	15927939	15929841
Chr3	15932134	15932750
Chr3	15933284	15933965
Chr3	15940184	15940905
Chr3	15971634	15972601
Chr3	15983199	15985537
Chr3	15986624	15989507
Chr3	15993259	15995813
Chr3	16006508	16011123
Chr3	16029165	16029588
Chr3	16049942	16051243
Chr3	16068257	16069752
Chr3	16070840	16071258
Chr3	16083952	16084281
Chr3	16097479	16098601
Chr3	16115498	16121536
Chr3	16123426	16128032
Chr3	16137576	16142272
Chr3	16144665	16145724
Chr3	16151123	16154609
Chr3	16158405	16159837
Chr3	16163709	16164999
Chr3	16193674	16195835
Chr3	16195848	16201227
Chr3	16216097	16216811
Chr3	16216806	16221724
Chr3	16239471	16244676
[truncated: 16,748 more rows]
